# Supplementary material for: Two genera of Mymaridae (Hymenoptera) new to Africa, a remarkable new species of Anaphes and new generic synonymy
Source: Zookeys. 2017 Feb 22;(658):39–61. doi: 10.3897/zookeys.658.11569 (PMC5402042; doi:10.3897/zookeys.658.11569)
Supplement: XML Treatment for Cleruchus [file zookeys.658.11569-treatment1.xml]

<!DOCTYPE tp:taxon-treatment
  PUBLIC "-//TaxonX//DTD Taxonomic Treatment Publishing DTD v0 20100105//EN" "tax-treatment-NSO.dtd">
<tp:taxon-treatment xmlns:tp="http://www.plazi.org/taxpub"><tp:treatment-meta><kwd-group><label>Taxon classification</label><kwd><named-content content-type="kingdom">Animalia</named-content></kwd><kwd><named-content content-type="order">Hymenoptera</named-content></kwd><kwd><named-content content-type="family">Mymaridae</named-content></kwd></kwd-group><mixed-citation publication-type="journal"><person-group><name><surname>Huber</surname><given-names>John T.</given-names></name><name><surname>Triapitsyn</surname><given-names>Serguei V.</given-names></name></person-group><article-title>Two genera of <tp:taxon-name><tp:taxon-name-part taxon-name-part-type="family">Mymaridae</tp:taxon-name-part></tp:taxon-name> (<tp:taxon-name><tp:taxon-name-part taxon-name-part-type="order">Hymenoptera</tp:taxon-name-part></tp:taxon-name>) new to Africa, a remarkable new species of <italic><tp:taxon-name><tp:taxon-name-part taxon-name-part-type="genus">Anaphes</tp:taxon-name-part></tp:taxon-name></italic> and new generic synonymy</article-title><source>Zookeys</source><day>22</day><month>2</month><year>2017</year><volume>2017</volume><issue>658</issue><fpage>39</fpage><lpage>61</lpage><pub-id pub-id-type="doi">10.3897/zookeys.658.11569</pub-id></mixed-citation></tp:treatment-meta><tp:nomenclature><tp:taxon-name>
            <tp:taxon-name-part taxon-name-part-type="genus">Cleruchus</tp:taxon-name-part>
          </tp:taxon-name><tp:taxon-authority>Enock, 1909</tp:taxon-authority><tp:nomenclature-citation-list><tp:nomenclature-citation><tp:taxon-name>
                <tp:taxon-name-part taxon-name-part-type="genus">Bakkendorfia</tp:taxon-name-part>
              </tp:taxon-name><comment>Mathot, 1966. <bold>Syn. n.</bold></comment></tp:nomenclature-citation><tp:nomenclature-citation><tp:taxon-name>
                <tp:taxon-name-part taxon-name-part-type="genus">Douttiella</tp:taxon-name-part>
              </tp:taxon-name><comment>Annecke, 1961. Synonymy under <tp:taxon-name><tp:taxon-name-part taxon-name-part-type="genus">Cleruchus</tp:taxon-name-part></tp:taxon-name> by <xref rid="B12" ref-type="bibr">Noyes &amp; Valentine, 1989</xref>: 31.</comment></tp:nomenclature-citation><tp:nomenclature-citation><tp:taxon-name>
                <tp:taxon-name-part taxon-name-part-type="genus">Eucleruchus</tp:taxon-name-part>
              </tp:taxon-name><comment>Ogloblin, 1940. Synonymy under <tp:taxon-name><tp:taxon-name-part taxon-name-part-type="genus">Cleruchus</tp:taxon-name-part></tp:taxon-name> by <xref ref-type="bibr" rid="B10">Luft Albarracin et al., 2009</xref>: 26.</comment></tp:nomenclature-citation><tp:nomenclature-citation><tp:taxon-name>
                <tp:taxon-name-part taxon-name-part-type="genus">Haplochaeta</tp:taxon-name-part>
              </tp:taxon-name><comment>Noyes &amp; Valentine, 1989. Synonymy under <tp:taxon-name><tp:taxon-name-part taxon-name-part-type="genus">Cleruchus</tp:taxon-name-part></tp:taxon-name> by <xref ref-type="bibr" rid="B9">Lin et al., 2007</xref>: 29.</comment></tp:nomenclature-citation><tp:nomenclature-citation><tp:taxon-name>
                <tp:taxon-name-part taxon-name-part-type="genus">Paracleruchus</tp:taxon-name-part>
              </tp:taxon-name><comment>Yoshimoto, 1971. Synonymy under <tp:taxon-name><tp:taxon-name-part taxon-name-part-type="genus">Cleruchus</tp:taxon-name-part></tp:taxon-name> by <xref rid="B16" ref-type="bibr">Viggiani, 1974</xref>: 88.</comment></tp:nomenclature-citation><tp:nomenclature-citation><tp:taxon-name>
                <tp:taxon-name-part taxon-name-part-type="genus">Stenopteromymar</tp:taxon-name-part>
              </tp:taxon-name><comment>Ferrière, 1952. Synonymy under <tp:taxon-name><tp:taxon-name-part taxon-name-part-type="genus">Cleruchus</tp:taxon-name-part></tp:taxon-name> by <xref rid="B16" ref-type="bibr">Viggiani, 1974</xref>: 88.</comment></tp:nomenclature-citation></tp:nomenclature-citation-list></tp:nomenclature><tp:treatment-sec sec-type="type species" id="SECID0EAIAC"><title>Type species.</title><p>
            <italic><tp:taxon-name><tp:taxon-name-part taxon-name-part-type="genus">Cleruchus</tp:taxon-name-part> <tp:taxon-name-part taxon-name-part-type="species">pluteus</tp:taxon-name-part></tp:taxon-name></italic> Enock.</p><p>The worldwide genus <italic><tp:taxon-name><tp:taxon-name-part taxon-name-part-type="genus">Cleruchus</tp:taxon-name-part></tp:taxon-name></italic> contains a variety of species known as parasitoids of <tp:taxon-name><tp:taxon-name-part taxon-name-part-type="order">Coleoptera</tp:taxon-name-part></tp:taxon-name> (Triapitsyn et al. 2013, <xref ref-type="bibr" rid="B1">Barnes 2014</xref>). <italic><tp:taxon-name><tp:taxon-name-part taxon-name-part-type="genus">Bakkendorfia</tp:taxon-name-part></tp:taxon-name></italic> contains only one described species, <italic><tp:taxon-name><tp:taxon-name-part taxon-name-part-type="genus">Bakkendorfia</tp:taxon-name-part> <tp:taxon-name-part taxon-name-part-type="species">musangae</tp:taxon-name-part></tp:taxon-name></italic> Mathot that <xref ref-type="bibr" rid="B11">Mathot (1966)</xref> treated as being <!--PageBreak--><!--PageBreak-->related to <italic><tp:taxon-name><tp:taxon-name-part taxon-name-part-type="genus">Parallelaptera</tp:taxon-name-part></tp:taxon-name></italic> Enock (now a subgenus of <italic><tp:taxon-name><tp:taxon-name-part taxon-name-part-type="genus">Erythmelus</tp:taxon-name-part></tp:taxon-name></italic> Enock) based on a large hypopygium. While this is one defining feature of <italic><tp:taxon-name><tp:taxon-name-part taxon-name-part-type="genus">Erythmelus</tp:taxon-name-part></tp:taxon-name></italic>, Mathot’s species differs from <italic><tp:taxon-name><tp:taxon-name-part taxon-name-part-type="genus">Erythmelus</tp:taxon-name-part></tp:taxon-name></italic> in many other respects, particularly in the structure of the head and mandibles.</p><!--PageBreak--><p>We examined the type series (Fig. <xref ref-type="fig" rid="F1">3</xref>, holotype slide) and found that <italic><tp:taxon-name><tp:taxon-name-part taxon-name-part-type="genus">Bakkendorfia</tp:taxon-name-part></tp:taxon-name></italic> matches <italic><tp:taxon-name><tp:taxon-name-part taxon-name-part-type="genus">Cleruchus</tp:taxon-name-part></tp:taxon-name></italic> in all its features. We therefore transfer the type species to <italic><tp:taxon-name><tp:taxon-name-part taxon-name-part-type="genus">Cleruchus</tp:taxon-name-part></tp:taxon-name></italic> as <italic><tp:taxon-name><tp:taxon-name-part taxon-name-part-type="genus">Cleruchus</tp:taxon-name-part> <tp:taxon-name-part taxon-name-part-type="species">musangae</tp:taxon-name-part></tp:taxon-name></italic> (Mathot), comb. n., and illustrate it. Features that define <italic><tp:taxon-name><tp:taxon-name-part taxon-name-part-type="genus">Cleruchus</tp:taxon-name-part></tp:taxon-name></italic> <!--PageBreak-->include: posterior ocelli widely separated and close to the eye margins, forming a low ocellar triangle (Fig. <xref ref-type="fig" rid="F1">1</xref>); frenum transverse and somewhat oval in shape (Fig. <xref ref-type="fig" rid="F1">1</xref>); head in lateral view with a distinctly bulging face; and mandible with 2 teeth. Females have a short ovipositor (Fig. <xref ref-type="fig" rid="F1">2</xref>) and large clava almost as long as the relatively short funicle, the individual segments of which are usually more or less quadrate (Figs <xref ref-type="fig" rid="F1">1</xref>, <xref ref-type="fig" rid="F1">2</xref>, <xref ref-type="fig" rid="F2">4</xref>). The most obvious generic feature, a parallel-sided fore wing with few microtrichia on its surface and a slightly widened and curved stigmal vein (Fig. <xref ref-type="fig" rid="F2">5</xref>), is one that is not always present because the degree of wing development varies considerably among species of <italic><tp:taxon-name><tp:taxon-name-part taxon-name-part-type="genus">Cleruchus</tp:taxon-name-part></tp:taxon-name></italic>. Wingless species have been described (<xref ref-type="bibr" rid="B17">Yoshimoto 1971</xref>, <xref rid="B15" ref-type="bibr">Triapitsyn et al. 2013</xref>, <xref ref-type="bibr" rid="B13">Triapitsyn 2014a</xref>) and among fully winged species, the fore wing of <italic><tp:taxon-name><tp:taxon-name-part taxon-name-part-type="genus">Cleruchus</tp:taxon-name-part> <tp:taxon-name-part taxon-name-part-type="species">biciliatus</tp:taxon-name-part></tp:taxon-name></italic> (Ferrière) has a greatly reduced surface and only two (or sometimes four) long marginal setae and the hind wing is greatly shortened, without marginal setae (Fig. <xref ref-type="fig" rid="F3">6</xref>).</p><fig id="F1" position="float" orientation="portrait"><label>Figures 1–3.</label><caption><p>
          <italic><tp:taxon-name><tp:taxon-name-part taxon-name-part-type="genus">Cleruchus</tp:taxon-name-part> <tp:taxon-name-part taxon-name-part-type="species">musangae</tp:taxon-name-part></tp:taxon-name></italic> (Mathot), holotype habitus <bold>1</bold> dorsal <bold>2</bold> ventral, as seen through body from above <bold>3</bold> holotype slide. Scale bar: 500 μm.</p></caption><graphic xmlns:xlink="http://www.w3.org/1999/xlink" xlink:href="zookeys-658-039-g001.jpg" position="float" orientation="portrait" xlink:type="simple" id="oo_123479.jpg"/></fig><fig id="F2" position="float" orientation="portrait"><label>Figures 4, 5.</label><caption><p>
          <italic><tp:taxon-name><tp:taxon-name-part taxon-name-part-type="genus">Cleruchus</tp:taxon-name-part> <tp:taxon-name-part taxon-name-part-type="species">musangae</tp:taxon-name-part></tp:taxon-name></italic> (Mathot), holotype <bold>4</bold> antennae <bold>5</bold> fore wing. Scale bars: 200 μm.</p></caption><graphic xmlns:xlink="http://www.w3.org/1999/xlink" xlink:href="zookeys-658-039-g002.jpg" position="float" orientation="portrait" xlink:type="simple" id="oo_123480.jpg"/></fig><fig id="F3" position="float" orientation="portrait"><label>Figure 6.</label><caption><p>
          <italic><tp:taxon-name><tp:taxon-name-part taxon-name-part-type="genus">Cleruchus</tp:taxon-name-part> <tp:taxon-name-part taxon-name-part-type="species">biciliatus</tp:taxon-name-part></tp:taxon-name></italic> (Ferrière), paratype habitus. Scale bar: 500 μm.</p></caption><graphic xmlns:xlink="http://www.w3.org/1999/xlink" xlink:href="zookeys-658-039-g003.jpg" position="float" orientation="portrait" xlink:type="simple" id="oo_123481.jpg"/></fig></tp:treatment-sec><ref-list><ref id="B12"><mixed-citation xmlns:xlink="http://www.w3.org/1999/xlink" xlink:type="simple">
          <person-group><name name-style="western"><surname>Noyes</surname><given-names>JS</given-names></name><name name-style="western"><surname>Valentine</surname><given-names>EW</given-names></name></person-group> (<year>1989</year>) <article-title><tp:taxon-name><tp:taxon-name-part taxon-name-part-type="family">Mymaridae</tp:taxon-name-part></tp:taxon-name> (<tp:taxon-name><tp:taxon-name-part taxon-name-part-type="class">Insecta</tp:taxon-name-part></tp:taxon-name>: <tp:taxon-name><tp:taxon-name-part taxon-name-part-type="order">Hymenoptera</tp:taxon-name-part></tp:taxon-name>) – introduction, and review of genera</article-title>. <source>Fauna of New Zealand</source> <volume>vol. 17</volume>, <size units="page">95 pp</size>.</mixed-citation></ref><ref id="B10"><mixed-citation xmlns:xlink="http://www.w3.org/1999/xlink" xlink:type="simple">
          <person-group><name name-style="western"><surname>Luft Albarracin</surname><given-names>EL</given-names></name><name name-style="western"><surname>Triapitsyn</surname><given-names>SV</given-names></name><name name-style="western"><surname>Virla</surname><given-names>EG</given-names></name></person-group> (<year>2009</year>) <article-title>Annotated key to the genera of <tp:taxon-name><tp:taxon-name-part taxon-name-part-type="family">Mymaridae</tp:taxon-name-part></tp:taxon-name> (<tp:taxon-name><tp:taxon-name-part taxon-name-part-type="order">Hymenoptera</tp:taxon-name-part></tp:taxon-name>: <tp:taxon-name><tp:taxon-name-part taxon-name-part-type="superfamily">Chalcidoidea</tp:taxon-name-part></tp:taxon-name>) in Argentina.</article-title> <source>Zootaxa</source> <volume>2129</volume>: <fpage>1</fpage>–<lpage>28</lpage>.</mixed-citation></ref><ref id="B9"><mixed-citation xmlns:xlink="http://www.w3.org/1999/xlink" xlink:type="simple">
          <person-group><name name-style="western"><surname>Lin</surname><given-names>NQ</given-names></name><name name-style="western"><surname>Huber</surname><given-names>JT</given-names></name><name name-style="western"><surname>La</surname><given-names>Salle J</given-names></name></person-group> (<year>2007</year>) <article-title>The Australian genera of <tp:taxon-name><tp:taxon-name-part taxon-name-part-type="family">Mymaridae</tp:taxon-name-part></tp:taxon-name> (<tp:taxon-name><tp:taxon-name-part taxon-name-part-type="order">Hymenoptera</tp:taxon-name-part></tp:taxon-name>: <tp:taxon-name><tp:taxon-name-part taxon-name-part-type="superfamily">Chalcidoidea</tp:taxon-name-part></tp:taxon-name>).</article-title> <source>Zootaxa</source> <volume>1596</volume>: <fpage>1</fpage>–<lpage>111</lpage>.</mixed-citation></ref><ref id="B16"><mixed-citation xmlns:xlink="http://www.w3.org/1999/xlink" xlink:type="simple">
          <person-group><name name-style="western"><surname>Viggiani</surname><given-names>G</given-names></name></person-group> (<year>1974</year>) <article-title>Notizie sui mimaridi terricoli, con proposte sinonimiche per il genere <italic><tp:taxon-name><tp:taxon-name-part taxon-name-part-type="genus">Cleruchus</tp:taxon-name-part></tp:taxon-name></italic> Enock (Ricerche sugli <tp:taxon-name><tp:taxon-name-part taxon-name-part-type="order">Hymenoptera</tp:taxon-name-part></tp:taxon-name> <tp:taxon-name><tp:taxon-name-part taxon-name-part-type="superfamily">Chalcidoidea</tp:taxon-name-part></tp:taxon-name>: XLI).</article-title> <source>Bollettino della Società Entomologica Italiana</source> <volume>106</volume>: <fpage>86</fpage>–<lpage>88</lpage>.</mixed-citation></ref><ref id="B1"><mixed-citation xmlns:xlink="http://www.w3.org/1999/xlink" xlink:type="simple">
          <person-group><name name-style="western"><surname>Barnes</surname><given-names>BN</given-names></name></person-group> (<year>2014</year>) <article-title>First record of a fairyfly, <italic><tp:taxon-name><tp:taxon-name-part taxon-name-part-type="genus">Cleruchus</tp:taxon-name-part> <tp:taxon-name-part taxon-name-part-type="species">depressus</tp:taxon-name-part></tp:taxon-name></italic> (Annecke) (<tp:taxon-name><tp:taxon-name-part taxon-name-part-type="order">Hymenoptera</tp:taxon-name-part></tp:taxon-name>: <tp:taxon-name><tp:taxon-name-part taxon-name-part-type="family">Mymaridae</tp:taxon-name-part></tp:taxon-name>), parasitizing eggs of banded fruit weevil, <italic><tp:taxon-name><tp:taxon-name-part taxon-name-part-type="genus">Phlycitinus</tp:taxon-name-part> <tp:taxon-name-part taxon-name-part-type="species">callosus</tp:taxon-name-part></tp:taxon-name></italic> Schönherr (<tp:taxon-name><tp:taxon-name-part taxon-name-part-type="order">Coleoptera</tp:taxon-name-part></tp:taxon-name>: <tp:taxon-name><tp:taxon-name-part taxon-name-part-type="family">Curculionidae</tp:taxon-name-part></tp:taxon-name>), in South Africa.</article-title> <source>African Entomology</source> <volume>22</volume>(<issue>4</issue>): <fpage>900</fpage>–<lpage>905</lpage>. <ext-link xlink:type="simple" ext-link-type="doi" xlink:href="10.4001/003.022.0404">https://doi.org/10.4001/003.022.0404</ext-link></mixed-citation></ref><ref id="B11"><mixed-citation xmlns:xlink="http://www.w3.org/1999/xlink" xlink:type="simple">
          <person-group><name name-style="western"><surname>Mathot</surname><given-names>G</given-names></name></person-group> (<year>1966</year>) <article-title>Contribution à la connaissance des <tp:taxon-name><tp:taxon-name-part taxon-name-part-type="family">Mymaridae</tp:taxon-name-part></tp:taxon-name> et <tp:taxon-name><tp:taxon-name-part taxon-name-part-type="family">Mymarommidae</tp:taxon-name-part></tp:taxon-name> d’Afrique centrale (<tp:taxon-name><tp:taxon-name-part taxon-name-part-type="order">Hymenoptera</tp:taxon-name-part></tp:taxon-name> <tp:taxon-name><tp:taxon-name-part taxon-name-part-type="superfamily">Chalcidoidea</tp:taxon-name-part></tp:taxon-name>).</article-title> <source>Bulletin &amp; Annales de la Société Royale d’Entomologie de Belgique</source> <volume>102</volume>: <fpage>213</fpage>–<lpage>239</lpage>.</mixed-citation></ref><ref id="B17"><mixed-citation xmlns:xlink="http://www.w3.org/1999/xlink" xlink:type="simple">
          <person-group><name name-style="western"><surname>Yoshimoto</surname><given-names>CM</given-names></name></person-group> (<year>1971</year>) <article-title>A new genus of mymarid wasp (<tp:taxon-name><tp:taxon-name-part taxon-name-part-type="order">Hymenoptera</tp:taxon-name-part></tp:taxon-name>, <tp:taxon-name><tp:taxon-name-part taxon-name-part-type="superfamily">Chalcidoidea</tp:taxon-name-part></tp:taxon-name>: <tp:taxon-name><tp:taxon-name-part taxon-name-part-type="family">Mymaridae</tp:taxon-name-part></tp:taxon-name>) from New Brunswick, Canada.</article-title> <source>The Canadian Entomologist</source> <volume>103</volume>(<issue>8</issue>): <fpage>1079</fpage>–<lpage>1082</lpage>. <ext-link xlink:type="simple" ext-link-type="doi" xlink:href="10.4039/Ent1031079-8">https://doi.org/10.4039/Ent1031079-8</ext-link></mixed-citation></ref><ref id="B15"><mixed-citation xmlns:xlink="http://www.w3.org/1999/xlink" xlink:type="simple">
          <person-group><name name-style="western"><surname>Triaptsyn</surname><given-names>SV</given-names></name><name name-style="western"><surname>Berezovskiy</surname><given-names>VV</given-names></name><name name-style="western"><surname>Viggiani</surname><given-names>G</given-names></name></person-group> (<year>2013</year>) <article-title>Taxonomic notes on three little-known species of <italic><tp:taxon-name><tp:taxon-name-part taxon-name-part-type="genus">Cleruchus</tp:taxon-name-part></tp:taxon-name></italic> Enock (<tp:taxon-name><tp:taxon-name-part taxon-name-part-type="order">Hymenoptera</tp:taxon-name-part></tp:taxon-name>: <tp:taxon-name><tp:taxon-name-part taxon-name-part-type="family">Mymaridae</tp:taxon-name-part></tp:taxon-name>) described by S. Novicky from Europe.</article-title> <source>North-Western Journal of Zoology</source> <volume>9</volume>(<issue>1</issue>): <fpage>6</fpage>–<lpage>15</lpage>.</mixed-citation></ref><ref id="B13"><mixed-citation xmlns:xlink="http://www.w3.org/1999/xlink" xlink:type="simple">
          <person-group><name name-style="western"><surname>Triapitsyn</surname><given-names>SV</given-names></name></person-group> (<year>2014a</year>) <article-title>Review of the Palaearctic species of <italic><tp:taxon-name><tp:taxon-name-part taxon-name-part-type="genus">Cleruchus</tp:taxon-name-part></tp:taxon-name></italic> Enock (<tp:taxon-name><tp:taxon-name-part taxon-name-part-type="order">Hymenoptera</tp:taxon-name-part></tp:taxon-name>: <tp:taxon-name><tp:taxon-name-part taxon-name-part-type="family">Mymaridae</tp:taxon-name-part></tp:taxon-name>).</article-title> <source>Far Eastern Entomologist</source> <volume>274</volume>: <fpage>1</fpage>–<lpage>59</lpage>.</mixed-citation></ref></ref-list></tp:taxon-treatment>
