# Supplementary material for: Two genera of Mymaridae (Hymenoptera) new to Africa, a remarkable new species of Anaphes and new generic synonymy
Source: Zookeys. 2017 Feb 22;(658):39–61. doi: 10.3897/zookeys.658.11569 (PMC5402042; doi:10.3897/zookeys.658.11569)
Supplement: XML Treatment for Anaphes [file zookeys.658.11569-treatment2.xml]

<!DOCTYPE tp:taxon-treatment
  PUBLIC "-//TaxonX//DTD Taxonomic Treatment Publishing DTD v0 20100105//EN" "tax-treatment-NSO.dtd">
<tp:taxon-treatment xmlns:tp="http://www.plazi.org/taxpub"><tp:treatment-meta><kwd-group><label>Taxon classification</label><kwd><named-content content-type="kingdom">Animalia</named-content></kwd><kwd><named-content content-type="order">Hymenoptera</named-content></kwd><kwd><named-content content-type="family">Mymaridae</named-content></kwd></kwd-group><mixed-citation publication-type="journal"><person-group><name><surname>Huber</surname><given-names>John T.</given-names></name><name><surname>Triapitsyn</surname><given-names>Serguei V.</given-names></name></person-group><article-title>Two genera of <tp:taxon-name><tp:taxon-name-part taxon-name-part-type="family">Mymaridae</tp:taxon-name-part></tp:taxon-name> (<tp:taxon-name><tp:taxon-name-part taxon-name-part-type="order">Hymenoptera</tp:taxon-name-part></tp:taxon-name>) new to Africa, a remarkable new species of <italic><tp:taxon-name><tp:taxon-name-part taxon-name-part-type="genus">Anaphes</tp:taxon-name-part></tp:taxon-name></italic> and new generic synonymy</article-title><source>Zookeys</source><day>22</day><month>2</month><year>2017</year><volume>2017</volume><issue>658</issue><fpage>39</fpage><lpage>61</lpage><pub-id pub-id-type="doi">10.3897/zookeys.658.11569</pub-id></mixed-citation></tp:treatment-meta><tp:nomenclature><tp:taxon-name>
            <tp:taxon-name-part taxon-name-part-type="genus">Anaphes</tp:taxon-name-part>
          </tp:taxon-name><tp:taxon-authority>Haliday, 1833</tp:taxon-authority><xref ref-type="bibr" rid="B5">Extensive synonymy given in Huber (1992).</xref></tp:nomenclature><tp:treatment-sec sec-type="type species" id="SECID0ENPAC"><title>Type species.</title><p>A formal decision by <abbrev xmlns:xlink="http://www.w3.org/1999/xlink" content-type="institution" xlink:title="International Commission on Zoological Nomenclature" id="ABBRID0ETPAC" xlink:type="simple">ICZN</abbrev> on the correct type species to use is pending so the species in not named here. See petition by <xref ref-type="bibr" rid="B7">Huber et al. (2011)</xref> and comments and corrigendum (<xref ref-type="bibr" rid="B6">Huber 2014</xref>).</p><p>The worldwide genus <italic><tp:taxon-name><tp:taxon-name-part taxon-name-part-type="genus">Anaphes</tp:taxon-name-part></tp:taxon-name></italic> contains a variety of species known as parasitoids of several insect orders, summarized in <xref ref-type="bibr" rid="B4">Huber (1986)</xref>. Features that define <italic><tp:taxon-name><tp:taxon-name-part taxon-name-part-type="genus">Anaphes</tp:taxon-name-part></tp:taxon-name></italic> include: fore wing with socketed seta present at apex of frenal fold; propodeum with a median longitudinal groove; petiole short, almost vertical, much wider than long crescent closely appressed to <abbrev xmlns:xlink="http://www.w3.org/1999/xlink" xlink:title="gastral tergum" id="ABBRID0ETAAE" xlink:type="simple">gt</abbrev><sub>1</sub>; and <abbrev xmlns:xlink="http://www.w3.org/1999/xlink" xlink:title="gastral tergum" id="ABBRID0EYAAE" xlink:type="simple">gt</abbrev><sub>1</sub> longitudinally divided medially.</p></tp:treatment-sec><ref-list><ref id="B5"><mixed-citation xmlns:xlink="http://www.w3.org/1999/xlink" xlink:type="simple">
          <person-group><name name-style="western"><surname>Huber</surname><given-names>JT</given-names></name></person-group> (<year>1992</year>) <article-title>The subgenera, species groups and synonyms of <italic><tp:taxon-name><tp:taxon-name-part taxon-name-part-type="genus">Anaphes</tp:taxon-name-part></tp:taxon-name></italic> (<tp:taxon-name><tp:taxon-name-part taxon-name-part-type="order">Hymenoptera</tp:taxon-name-part></tp:taxon-name>: <tp:taxon-name><tp:taxon-name-part taxon-name-part-type="family">Mymaridae</tp:taxon-name-part></tp:taxon-name>) with a review of the described Nearctic species of the <italic><tp:taxon-name><tp:taxon-name-part taxon-name-part-type="species">fuscipennis</tp:taxon-name-part></tp:taxon-name></italic> group of <italic><tp:taxon-name><tp:taxon-name-part taxon-name-part-type="genus">Anaphes</tp:taxon-name-part></tp:taxon-name></italic> s.s. and the described species of <tp:taxon-name><tp:taxon-name-part taxon-name-part-type="genus">Anaphes</tp:taxon-name-part> (<tp:taxon-name-part taxon-name-part-type="subgenus">Yungaburra</tp:taxon-name-part>)</tp:taxon-name>.</article-title> <source>Proceedings of the Entomological Society of Ontario</source> <volume>123</volume>: <fpage>23</fpage>–<lpage>110</lpage>.</mixed-citation></ref><ref id="B7"><mixed-citation xmlns:xlink="http://www.w3.org/1999/xlink" xlink:type="simple">
          <person-group><name name-style="western"><surname>Huber</surname><given-names>JT</given-names></name><name name-style="western"><surname>Noyes</surname><given-names>JS</given-names></name><name name-style="western"><surname>Polaszek</surname><given-names>A</given-names></name><name name-style="western"><surname>Triapitsyn</surname><given-names>S</given-names></name></person-group> (<year>2011</year>) <article-title>Case 3554. <italic><tp:taxon-name><tp:taxon-name-part taxon-name-part-type="genus">Anaphes</tp:taxon-name-part></tp:taxon-name></italic> Haliday, 1833 (<tp:taxon-name><tp:taxon-name-part taxon-name-part-type="class">Insecta</tp:taxon-name-part></tp:taxon-name>, <tp:taxon-name><tp:taxon-name-part taxon-name-part-type="order">Hymenoptera</tp:taxon-name-part></tp:taxon-name>): proposed designation of <italic><tp:taxon-name><tp:taxon-name-part taxon-name-part-type="genus">A.</tp:taxon-name-part> <tp:taxon-name-part taxon-name-part-type="species">fuscipennis</tp:taxon-name-part></tp:taxon-name></italic> Haliday, 1833 as the type species.</article-title> <source>Bulletin of Zoological Nomenclature</source> <volume>68</volume>(<issue>2</issue>): <fpage>122</fpage>–<lpage>126</lpage>. <ext-link xlink:type="simple" ext-link-type="doi" xlink:href="10.21805/bzn.v68i2.a13">https://doi.org/10.21805/bzn.v68i2.a13</ext-link></mixed-citation></ref><ref id="B6"><mixed-citation xmlns:xlink="http://www.w3.org/1999/xlink" xlink:type="simple">
          <person-group><name name-style="western"><surname>Huber</surname><given-names>JT</given-names></name></person-group> (<year>2014</year>) <article-title>Comment on <italic><tp:taxon-name><tp:taxon-name-part taxon-name-part-type="genus">Anaphes</tp:taxon-name-part></tp:taxon-name></italic> Haliday 1833 (<tp:taxon-name><tp:taxon-name-part taxon-name-part-type="class">Insecta</tp:taxon-name-part></tp:taxon-name>, <tp:taxon-name><tp:taxon-name-part taxon-name-part-type="order">Hymenoptera</tp:taxon-name-part></tp:taxon-name>): proposed designation of <italic><tp:taxon-name><tp:taxon-name-part taxon-name-part-type="genus">A.</tp:taxon-name-part> <tp:taxon-name-part taxon-name-part-type="species">fuscipennis</tp:taxon-name-part></tp:taxon-name></italic> Haliday, 1833 as the type species.</article-title> <source>Bulletin of Zoological Nomenclature</source> <volume>71</volume>(<issue>2</issue>): <fpage>132</fpage>–<lpage>133</lpage>. [71(3): 181 corrigendum]</mixed-citation></ref><ref id="B4"><mixed-citation xmlns:xlink="http://www.w3.org/1999/xlink" xlink:type="simple">
          <person-group><name name-style="western"><surname>Huber</surname><given-names>JT</given-names></name></person-group> (<year>1986</year>) <article-title>Systematics, biology, and hosts of the <tp:taxon-name><tp:taxon-name-part taxon-name-part-type="family">Mymaridae</tp:taxon-name-part></tp:taxon-name> and <tp:taxon-name><tp:taxon-name-part taxon-name-part-type="family">Mymarommatidae</tp:taxon-name-part></tp:taxon-name> (<tp:taxon-name><tp:taxon-name-part taxon-name-part-type="class">Insecta</tp:taxon-name-part></tp:taxon-name>: <tp:taxon-name><tp:taxon-name-part taxon-name-part-type="order">Hymenoptera</tp:taxon-name-part></tp:taxon-name>): 1758–1984.</article-title> <source>Entomography</source> <volume>4</volume>: <fpage>185</fpage>–<lpage>243</lpage>.</mixed-citation></ref></ref-list></tp:taxon-treatment>
