# Supplementary material for: Two genera of Mymaridae (Hymenoptera) new to Africa, a remarkable new species of Anaphes and new generic synonymy
Source: Zookeys. 2017 Feb 22;(658):39–61. doi: 10.3897/zookeys.658.11569 (PMC5402042; doi:10.3897/zookeys.658.11569)
Supplement: XML Treatment for Anaphes quinquearticulatus [file zookeys.658.11569-treatment3.xml]

<!DOCTYPE tp:taxon-treatment
  PUBLIC "-//TaxonX//DTD Taxonomic Treatment Publishing DTD v0 20100105//EN" "tax-treatment-NSO.dtd">
<tp:taxon-treatment xmlns:tp="http://www.plazi.org/taxpub"><tp:treatment-meta><kwd-group><label>Taxon classification</label><kwd><named-content content-type="kingdom">Animalia</named-content></kwd><kwd><named-content content-type="order">Hymenoptera</named-content></kwd><kwd><named-content content-type="family">Mymaridae</named-content></kwd></kwd-group><mixed-citation publication-type="journal"><person-group><name><surname>Huber</surname><given-names>John T.</given-names></name><name><surname>Triapitsyn</surname><given-names>Serguei V.</given-names></name></person-group><article-title>Two genera of <tp:taxon-name><tp:taxon-name-part taxon-name-part-type="family">Mymaridae</tp:taxon-name-part></tp:taxon-name> (<tp:taxon-name><tp:taxon-name-part taxon-name-part-type="order">Hymenoptera</tp:taxon-name-part></tp:taxon-name>) new to Africa, a remarkable new species of <italic><tp:taxon-name><tp:taxon-name-part taxon-name-part-type="genus">Anaphes</tp:taxon-name-part></tp:taxon-name></italic> and new generic synonymy</article-title><source>Zookeys</source><day>22</day><month>2</month><year>2017</year><volume>2017</volume><issue>658</issue><fpage>39</fpage><lpage>61</lpage><pub-id pub-id-type="doi">10.3897/zookeys.658.11569</pub-id></mixed-citation></tp:treatment-meta><tp:nomenclature><tp:taxon-name>
            <tp:taxon-name-part taxon-name-part-type="genus">Anaphes</tp:taxon-name-part>
            <tp:taxon-name-part taxon-name-part-type="species">quinquearticulatus</tp:taxon-name-part>
            <object-id xmlns:xlink="http://www.w3.org/1999/xlink" content-type="zoobank" xlink:type="simple">http://zoobank.org/28FA1177-48E1-4F82-A67A-36B01C59705D</object-id>
          </tp:taxon-name><tp:taxon-authority>Huber &amp; Triapitsyn</tp:taxon-authority><tp:taxon-status xmlns:xlink="http://www.w3.org/1999/xlink" xlink:type="simple">sp. n.</tp:taxon-status><xref ref-type="fig" rid="F4">Figs 7–8</xref><xref ref-type="fig" rid="F5">, 9, 10</xref><xref ref-type="fig" rid="F6">, 11–13</xref><xref ref-type="fig" rid="F7">, 14–16</xref></tp:nomenclature><tp:treatment-sec sec-type="type material"><title>Type material.</title><p>
          Holotype female (<named-content xmlns:xlink="http://www.w3.org/1999/xlink" content-type="dwc:institutional_code" xlink:type="simple">UCRC</named-content>) on slide (Fig. <xref ref-type="fig" rid="F7">16</xref>) labelled: 1. “<tp:taxon-name><tp:taxon-name-part taxon-name-part-type="genus">Anaphes</tp:taxon-name-part> <tp:taxon-name-part taxon-name-part-type="species">quinquearticulatus</tp:taxon-name-part></tp:taxon-name> Huber &amp; Triapitsyn ♀ dorsal Holotype”. 2. “Rep. Congo: Pool Abio, Lesio-Louna Park, <named-content xmlns:xlink="http://www.w3.org/1999/xlink" content-type="dwc:verbatimCoordinates" xlink:type="simple"><named-content content-type="geo-json" specific-use="{&#34;type&#34;:&#34;Point&#34;,&#34;coordinates&#34;:[15.523889,-3.100278]}" id="NCID0ELDAE" xlink:type="simple">3°6'1"S, 15°31'26"E</named-content></named-content> 29.vii.2008 Sharkey MT”. 3.“Univ. Calif. Riverside Ent. Res. Museum <named-content xmlns:xlink="http://www.w3.org/1999/xlink" content-type="dwc:institutional_code" xlink:type="simple">UCRC</named-content> Ent. 264592”. 4. “Mounted at UCR/ERM by V.V. Berezovskiy 2008 in Canada balsam”. Paratypes: 3 females. REPUBLIC OF THE CONGO. Pool. Lesio-Louna Wildlife Reserve, Abio, 330 m, <named-content xmlns:xlink="http://www.w3.org/1999/xlink" content-type="dwc:verbatimCoordinates" xlink:type="simple"><named-content content-type="geo-json" specific-use="{&#34;type&#34;:&#34;Point&#34;,&#34;coordinates&#34;:[15.524000,-3.100333]}" id="NCID0ETDAE" xlink:type="simple">3°06.020'S, 15°31.440'E</named-content></named-content>, 29.vii.2008, M. Sharkey &amp; Y. Braet, MT (1 female, <named-content xmlns:xlink="http://www.w3.org/1999/xlink" content-type="dwc:institutional_code" xlink:type="simple">UCRC</named-content>); Iboubikro, <named-content xmlns:xlink="http://www.w3.org/1999/xlink" content-type="dwc:verbatimCoordinates" xlink:type="simple"><named-content content-type="geo-json" specific-use="{&#34;type&#34;:&#34;Point&#34;,&#34;coordinates&#34;:[15.471111,-3.269722]}" id="NCID0E2DAE" xlink:type="simple">3°16'11"S, 15°28'16"E</named-content></named-content>, 23.vii.2008, M. Sharkey, MT (2 females, <named-content xmlns:xlink="http://www.w3.org/1999/xlink" content-type="dwc:institutional_code" xlink:type="simple">CNC</named-content>, <named-content xmlns:xlink="http://www.w3.org/1999/xlink" content-type="dwc:institutional_code" xlink:type="simple">UCRC</named-content>).</p><fig id="F4" position="float" orientation="portrait"><label>Figures 7, 8.</label><caption><p>
          <italic><tp:taxon-name><tp:taxon-name-part taxon-name-part-type="genus">Anaphes</tp:taxon-name-part> <tp:taxon-name-part taxon-name-part-type="species">quinquearticulatus</tp:taxon-name-part></tp:taxon-name></italic>, holotype <bold>7</bold> head + mesosoma <bold>8</bold> antennae. Scale bars: 100 μm.</p></caption><graphic xmlns:xlink="http://www.w3.org/1999/xlink" xlink:href="zookeys-658-039-g004.jpg" position="float" orientation="portrait" xlink:type="simple" id="oo_123482.jpg"/></fig></tp:treatment-sec><tp:treatment-sec sec-type="diagnosis" id="SECID0EAEAE"><title>Diagnosis.</title><p>
            <bold>Female.</bold> Funicle 5-segmented (Figs <xref ref-type="fig" rid="F4">8</xref>, <xref ref-type="fig" rid="F7">15</xref>), with 1 <abbrev xmlns:xlink="http://www.w3.org/1999/xlink" xlink:title="multiporous plate sensilla" id="ABBRID0EQEAE" xlink:type="simple">mps</abbrev> on <abbrev xmlns:xlink="http://www.w3.org/1999/xlink" id="ABBRID0EUEAE" xlink:type="simple">fl</abbrev><sub>1</sub>–<abbrev xmlns:xlink="http://www.w3.org/1999/xlink" xlink:title="funicle segment" id="ABBRID0E1EAE" xlink:type="simple">fl</abbrev><sub>4</sub> and 2 <abbrev xmlns:xlink="http://www.w3.org/1999/xlink" xlink:title="multiporous plate sensilla" id="ABBRID0E6EAE" xlink:type="simple">mps</abbrev> on <abbrev xmlns:xlink="http://www.w3.org/1999/xlink" xlink:title="funicle segment" id="ABBRID0EDFAE" xlink:type="simple">fl</abbrev><sub>5</sub> (Fig. <xref ref-type="fig" rid="F4">8</xref>), the <abbrev xmlns:xlink="http://www.w3.org/1999/xlink" xlink:title="multiporous plate sensilla" id="ABBRID0EMFAE" xlink:type="simple">mps</abbrev> unusually wide (Figs <xref ref-type="fig" rid="F4">7</xref>, <xref ref-type="fig" rid="F4">8</xref>). Mandible with 5 teeth (Figs <xref ref-type="fig" rid="F5">9</xref>, <xref ref-type="fig" rid="F5">10</xref>).</p><p>This species is unique among <italic><tp:taxon-name><tp:taxon-name-part taxon-name-part-type="genus">Anaphes</tp:taxon-name-part></tp:taxon-name></italic> in having only five funicle segments, instead of six as in all other described species. Otherwise, <italic><tp:taxon-name><tp:taxon-name-part taxon-name-part-type="genus">Anaphes</tp:taxon-name-part> <tp:taxon-name-part taxon-name-part-type="species">quinquearticulatus</tp:taxon-name-part></tp:taxon-name></italic> has all the diagnostic features (listed above) of <italic><tp:taxon-name><tp:taxon-name-part taxon-name-part-type="genus">Anaphes</tp:taxon-name-part></tp:taxon-name></italic>. Because fl<sub>1</sub> bears a distinct <abbrev xmlns:xlink="http://www.w3.org/1999/xlink" xlink:title="multiporous plate sensilla" id="ABBRID0E4GAE" xlink:type="simple">mps</abbrev> and is as long as any of the remaining segments it is almost certain that the first funicle segment in <italic><tp:taxon-name><tp:taxon-name-part taxon-name-part-type="genus">Anaphes</tp:taxon-name-part> <tp:taxon-name-part taxon-name-part-type="species">quinquearticulatus</tp:taxon-name-part></tp:taxon-name></italic>, not some other segment, was lost, i.e., <abbrev xmlns:xlink="http://www.w3.org/1999/xlink" xlink:title="funicle segment" id="ABBRID0EMHAE" xlink:type="simple">fl</abbrev><sub>1</sub> in this species is equivalent to <abbrev xmlns:xlink="http://www.w3.org/1999/xlink" xlink:title="funicle segment" id="ABBRID0ERHAE" xlink:type="simple">fl</abbrev><sub>2</sub> in any other <italic><tp:taxon-name><tp:taxon-name-part taxon-name-part-type="genus">Anaphes</tp:taxon-name-part></tp:taxon-name></italic> species. This is because <abbrev xmlns:xlink="http://www.w3.org/1999/xlink" xlink:title="funicle segment" id="ABBRID0E4HAE" xlink:type="simple">fl</abbrev><sub>1</sub> in females of all other <italic><tp:taxon-name><tp:taxon-name-part taxon-name-part-type="genus">Anaphes</tp:taxon-name-part></tp:taxon-name></italic> never have <abbrev xmlns:xlink="http://www.w3.org/1999/xlink" xlink:title="multiporous plate sensilla" id="ABBRID0EJIAE" xlink:type="simple">mps</abbrev> and is almost always distinctly shorter than <abbrev xmlns:xlink="http://www.w3.org/1999/xlink" id="ABBRID0ENIAE" xlink:type="simple">fl</abbrev><sub>2</sub> or any other segment. The fore wing almost devoid of surface microtrichia is also unique; the single line of microtrichia present represents the line that separates the marginal from the medial spaces in any other <italic><tp:taxon-name><tp:taxon-name-part taxon-name-part-type="genus">Anaphes</tp:taxon-name-part></tp:taxon-name></italic> species. The narrow evenly curved fore wing is also interesting; it is most similar to undescribed <italic><tp:taxon-name><tp:taxon-name-part taxon-name-part-type="genus">Anaphes</tp:taxon-name-part></tp:taxon-name></italic> species found near water in the Oriental region.</p><fig id="F5" position="float" orientation="portrait"><label>Figures 9, 10.</label><caption><p>
          <italic><tp:taxon-name><tp:taxon-name-part taxon-name-part-type="genus">Anaphes</tp:taxon-name-part> <tp:taxon-name-part taxon-name-part-type="species">quinquearticulatus</tp:taxon-name-part></tp:taxon-name></italic>, paratype <bold>9</bold> head, anterior showing other mandible <bold>10</bold> mouthparts. Scale bars: 50 μm.</p></caption><graphic xmlns:xlink="http://www.w3.org/1999/xlink" xlink:href="zookeys-658-039-g005.jpg" position="float" orientation="portrait" xlink:type="simple" id="oo_123483.jpg"/></fig><fig id="F6" position="float" orientation="portrait"><label>Figures 11–13.</label><caption><p>
          <italic><tp:taxon-name><tp:taxon-name-part taxon-name-part-type="genus">Anaphes</tp:taxon-name-part> <tp:taxon-name-part taxon-name-part-type="species">quinquearticulatus</tp:taxon-name-part></tp:taxon-name></italic>. <bold>11</bold> holotype mesosoma + metasomadorsal <bold>12</bold> holotype mesosoma + metasoma, ventral as seen through body <bold>13</bold> paratype wings. Scale bars: 100 μm (<bold>11, 12</bold>) , 200 μm (<bold>13</bold>).</p></caption><graphic xmlns:xlink="http://www.w3.org/1999/xlink" xlink:href="zookeys-658-039-g006.jpg" position="float" orientation="portrait" xlink:type="simple" id="oo_123484.jpg"/></fig></tp:treatment-sec><tp:treatment-sec sec-type="description" id="SECID0EDJAE"><title>Description.</title><p>
            <bold>Female.</bold> Body length 255–358 (n=4, slide specimens) (dry length of one paratype before slide mounting 264). Dark brown (presumably), appendages apparently lighter in colour (cleared specimens so colour not really known). Fore wing margin in apical half narrowly but distinctly margined with brown, otherwise with faint uniform brown suffusion over most of surface except partly behind venation.</p><p>
            <italic>Head</italic>. Head width 123–135 (n=3). Face with 7 setae on each side (Fig. <xref ref-type="fig" rid="F5">9</xref>) and with faint reticulate sculpture. Mouthparts (Figs <xref ref-type="fig" rid="F5">9</xref>, <xref ref-type="fig" rid="F5">10</xref>) with mandible about as long as maxilla and with 5 teeth, the two ventral ones large, the 3 dorsal ones small and in one specimen a small tooth between the large ventral ones (Figs <xref ref-type="fig" rid="F5">9</xref>, <xref ref-type="fig" rid="F5">10</xref>). Occiput with vertexal suture (= supraorbital suture extension onto occiput) long and in line with supraorbital trabecula, only weakly diverging from posterior eye margin.</p><p>
            <italic>Antenna</italic>. Scape on inner surface and pedicel with longitudinally reticulate sculpture; funicle 5-segmented, with 1 <abbrev xmlns:xlink="http://www.w3.org/1999/xlink" xlink:title="multiporous plate sensilla" id="ABBRID0EHKAE" xlink:type="simple">mps</abbrev> on <abbrev xmlns:xlink="http://www.w3.org/1999/xlink" id="ABBRID0ELKAE" xlink:type="simple">fl</abbrev><sub>1</sub>–<abbrev xmlns:xlink="http://www.w3.org/1999/xlink" xlink:title="funicle segment" id="ABBRID0ERKAE" xlink:type="simple">fl</abbrev><sub>4</sub> and 2 <abbrev xmlns:xlink="http://www.w3.org/1999/xlink" xlink:title="multiporous plate sensilla" id="ABBRID0EWKAE" xlink:type="simple">mps</abbrev> on <abbrev xmlns:xlink="http://www.w3.org/1999/xlink" id="ABBRID0E1KAE" xlink:type="simple">fl</abbrev><sub>5</sub> (Fig. <xref ref-type="fig" rid="F4">8</xref>, <xref ref-type="fig" rid="F7">15</xref>), the <abbrev xmlns:xlink="http://www.w3.org/1999/xlink" xlink:title="multiporous plate sensilla" id="ABBRID0EILAE" xlink:type="simple">mps</abbrev> unusually wide (Figs <xref ref-type="fig" rid="F4">7</xref>, <xref ref-type="fig" rid="F4">8</xref>); clava with 6 <abbrev xmlns:xlink="http://www.w3.org/1999/xlink" xlink:title="multiporous plate sensilla" id="ABBRID0EULAE" xlink:type="simple">mps</abbrev>. Measurements (length/width, n = 3 or 4) of antennal segments: scape 53–60/12–16, pedicel 29–34/20–22, <abbrev xmlns:xlink="http://www.w3.org/1999/xlink" id="ABBRID0EYLAE" xlink:type="simple">fl</abbrev><sub>1</sub> 35–37/11–12, <abbrev xmlns:xlink="http://www.w3.org/1999/xlink" xlink:title="funicle segment" id="ABBRID0E5LAE" xlink:type="simple">fl</abbrev><sub>2</sub> 33–35/10–12, <abbrev xmlns:xlink="http://www.w3.org/1999/xlink" id="ABBRID0EDMAE" xlink:type="simple">fl</abbrev><sub>3</sub> 32–34/10–11, <abbrev xmlns:xlink="http://www.w3.org/1999/xlink" xlink:title="funicle segment" id="ABBRID0EJMAE" xlink:type="simple">fl</abbrev><sub>4</sub> 33–35/10–12, <abbrev xmlns:xlink="http://www.w3.org/1999/xlink" id="ABBRID0EOMAE" xlink:type="simple">fl</abbrev><sub>5</sub> 38–42/13–16, clava 79–86/19–23. Length/width ratios of antennal segments: scape 3.29–4.26, pedicel 1.52–1.66, <abbrev xmlns:xlink="http://www.w3.org/1999/xlink" id="ABBRID0EUMAE" xlink:type="simple">fl</abbrev><sub>1</sub> 3.10–3.41, <abbrev xmlns:xlink="http://www.w3.org/1999/xlink" xlink:title="funicle segment" id="ABBRID0E1MAE" xlink:type="simple">fl</abbrev><sub>2</sub> 3.19–3.63, <abbrev xmlns:xlink="http://www.w3.org/1999/xlink" xlink:title="funicle segment" id="ABBRID0E6MAE" xlink:type="simple">fl</abbrev><sub>3</sub> 3.04–3.44, <abbrev xmlns:xlink="http://www.w3.org/1999/xlink" xlink:title="funicle segment" id="ABBRID0EENAE" xlink:type="simple">fl</abbrev><sub>4</sub> 3.04–3.48, <abbrev xmlns:xlink="http://www.w3.org/1999/xlink" id="ABBRID0EJNAE" xlink:type="simple">fl</abbrev><sub>5</sub> 2.60–2.79, clava ≈3.69–4.55 (clava not always oriented in perfect lateral view).</p><p>
            <italic>Mesosoma</italic>. Mesoscutum width 82–90 (n=3), with coarse reticulate sculpture, the cells irregularly shaped but more longitudinally stretched on midlobe, more isodiametric anteriorly on lateral lobe (Fig. <xref ref-type="fig" rid="F4">7</xref>); scutellum with coarse reticulate sculpture, the cells smaller on anterior scutellum, larger and more transversally stretched on frenum (Fig. <xref ref-type="fig" rid="F4">7</xref>); dorsellum apparently smooth (Figs <xref ref-type="fig" rid="F6">11</xref>, <xref ref-type="fig" rid="F6">12</xref>; propodeum with sculpture as on frenum (Figs <xref ref-type="fig" rid="F6">11</xref>, <xref ref-type="fig" rid="F6">12</xref>). Mesoscutal midlobe and axilla with relatively long setae.</p><p>
            <italic>Wings</italic>. Fore wing narrow, beyond level of venation with evenly concave posterior margin and surface with one row of about 10 microtrichia extending from stigmal vein almost to wing apex and a second row extending proximally from socketed seta at apex of frenal fold to just past base of parastigma (Fig. <xref ref-type="fig" rid="F6">13</xref>). Hind wing without microtrichia on surface between the usual anterior and posterior rows. Fore wing length (n=4) 394–428, width 30–33, length/width 13.0–13.5, longest marginal setae ≈106–127. Hind wing length 376–414, width 13–15, longest marginal setae 86–94.</p><p>
            <italic>Legs</italic>. Metatarsomere 1 0.78–0.92 × as long as metatarsomere 2 (Fig. <xref ref-type="fig" rid="F7">14</xref>).</p><p>
            <italic>Metasoma</italic>. Ovipositor length 124–129 (n=4), 1.13–1.20 × as long as metatibia length (104–114) and extending slightly forward of junction between mesosoma and metasoma (Fig. <xref ref-type="fig" rid="F7">14</xref>, gaster slightly crushed and poorly oriented).</p><p>
            <bold>Male</bold>. Unknown.</p><fig id="F7" position="float" orientation="portrait"><label>Figures 14–16.</label><caption><p>
          <italic><tp:taxon-name><tp:taxon-name-part taxon-name-part-type="genus">Anaphes</tp:taxon-name-part> <tp:taxon-name-part taxon-name-part-type="species">quinquearticulatus</tp:taxon-name-part></tp:taxon-name></italic>. <bold>14</bold> paratype, lateral habitus <bold>15</bold> antenna <bold>16</bold> holotype slide. Scale bars: 500 μm (<bold>14</bold>) , 100 μm (<bold>15</bold>).</p></caption><graphic xmlns:xlink="http://www.w3.org/1999/xlink" xlink:href="zookeys-658-039-g007.jpg" position="float" orientation="portrait" xlink:type="simple" id="oo_123485.jpg"/></fig></tp:treatment-sec><tp:treatment-sec sec-type="Derivation of species name" id="SECID0EHPAE"><title>Derivation of species name.</title><p>Latin for five + articulated; an adjective referring to the unique 5-segmented funicle, the first <italic><tp:taxon-name><tp:taxon-name-part taxon-name-part-type="genus">Anaphes</tp:taxon-name-part></tp:taxon-name></italic> to be described with this reduced antennal segmentation.</p></tp:treatment-sec></tp:taxon-treatment>
