# Supplementary material for: Two genera of Mymaridae (Hymenoptera) new to Africa, a remarkable new species of Anaphes and new generic synonymy
Source: Zookeys. 2017 Feb 22;(658):39–61. doi: 10.3897/zookeys.658.11569 (PMC5402042; doi:10.3897/zookeys.658.11569)
Supplement: XML Treatment for Paranaphoidea [file zookeys.658.11569-treatment4.xml]

<!DOCTYPE tp:taxon-treatment
  PUBLIC "-//TaxonX//DTD Taxonomic Treatment Publishing DTD v0 20100105//EN" "tax-treatment-NSO.dtd">
<tp:taxon-treatment xmlns:tp="http://www.plazi.org/taxpub"><tp:treatment-meta><kwd-group><label>Taxon classification</label><kwd><named-content content-type="kingdom">Animalia</named-content></kwd><kwd><named-content content-type="order">Hymenoptera</named-content></kwd><kwd><named-content content-type="family">Mymaridae</named-content></kwd></kwd-group><mixed-citation publication-type="journal"><person-group><name><surname>Huber</surname><given-names>John T.</given-names></name><name><surname>Triapitsyn</surname><given-names>Serguei V.</given-names></name></person-group><article-title>Two genera of <tp:taxon-name><tp:taxon-name-part taxon-name-part-type="family">Mymaridae</tp:taxon-name-part></tp:taxon-name> (<tp:taxon-name><tp:taxon-name-part taxon-name-part-type="order">Hymenoptera</tp:taxon-name-part></tp:taxon-name>) new to Africa, a remarkable new species of <italic><tp:taxon-name><tp:taxon-name-part taxon-name-part-type="genus">Anaphes</tp:taxon-name-part></tp:taxon-name></italic> and new generic synonymy</article-title><source>Zookeys</source><day>22</day><month>2</month><year>2017</year><volume>2017</volume><issue>658</issue><fpage>39</fpage><lpage>61</lpage><pub-id pub-id-type="doi">10.3897/zookeys.658.11569</pub-id></mixed-citation></tp:treatment-meta><tp:nomenclature><tp:taxon-name>
            <tp:taxon-name-part taxon-name-part-type="genus">Paranaphoidea</tp:taxon-name-part>
          </tp:taxon-name><tp:taxon-authority>Girault, 1913</tp:taxon-authority><tp:nomenclature-citation-list><tp:nomenclature-citation><tp:taxon-name>
                <tp:taxon-name-part taxon-name-part-type="genus">Idiocentrus</tp:taxon-name-part>
              </tp:taxon-name><comment>Gahan, 1927: 35. Proposed as a subgenus and synonymized under <tp:taxon-name><tp:taxon-name-part taxon-name-part-type="genus">Paranaphoidea</tp:taxon-name-part></tp:taxon-name> by <xref ref-type="bibr" rid="B9">Lin et al., 2007</xref>: 43.</comment></tp:nomenclature-citation></tp:nomenclature-citation-list></tp:nomenclature><tp:treatment-sec sec-type="type species" id="SECID0ELRAE"><title>Type species.</title><p>
            <italic><tp:taxon-name><tp:taxon-name-part taxon-name-part-type="genus">Paranaphoidea</tp:taxon-name-part> <tp:taxon-name-part taxon-name-part-type="species">egregia</tp:taxon-name-part></tp:taxon-name></italic> Girault.</p><p>
            <italic><tp:taxon-name><tp:taxon-name-part taxon-name-part-type="genus">Paranaphoidea</tp:taxon-name-part></tp:taxon-name></italic> contains several described species in Australia (<xref rid="B12" ref-type="bibr">Noyes &amp; Valentine 1989</xref>) and one in New Zealand, <italic><tp:taxon-name><tp:taxon-name-part taxon-name-part-type="genus">Paranaphoidea</tp:taxon-name-part> <tp:taxon-name-part taxon-name-part-type="species">mira</tp:taxon-name-part></tp:taxon-name></italic> (Gahan), that was supposedly reared from <italic><tp:taxon-name><tp:taxon-name-part taxon-name-part-type="genus">Melampsalta</tp:taxon-name-part> <tp:taxon-name-part taxon-name-part-type="species">muta</tp:taxon-name-part></tp:taxon-name></italic> Fabricius (<tp:taxon-name><tp:taxon-name-part taxon-name-part-type="order">Hemiptera</tp:taxon-name-part></tp:taxon-name>: <tp:taxon-name><tp:taxon-name-part taxon-name-part-type="family">Cicadidae</tp:taxon-name-part></tp:taxon-name>) (<xref ref-type="bibr" rid="B3">Gahan 1927</xref>). The species name of <tp:taxon-name><tp:taxon-name-part taxon-name-part-type="genus">Paranaphoidea</tp:taxon-name-part> (<tp:taxon-name-part taxon-name-part-type="subgenus">Idiocentrus</tp:taxon-name-part>) <tp:taxon-name-part taxon-name-part-type="species">mira</tp:taxon-name-part></tp:taxon-name>, which was transferred to <italic><tp:taxon-name><tp:taxon-name-part taxon-name-part-type="genus">Paranaphoidea</tp:taxon-name-part></tp:taxon-name></italic> by an implied combination at the time of generic synonymy of <italic><tp:taxon-name><tp:taxon-name-part taxon-name-part-type="genus">Idiocentrus</tp:taxon-name-part></tp:taxon-name></italic> by <xref ref-type="bibr" rid="B9">Lin et al. (2007)</xref>, is an adjective and consequently is being treated here to properly match the feminine gender of <italic><tp:taxon-name><tp:taxon-name-part taxon-name-part-type="genus">Paranaphoidea</tp:taxon-name-part></tp:taxon-name></italic>. Features that define <italic><tp:taxon-name><tp:taxon-name-part taxon-name-part-type="genus">Paranaphoidea</tp:taxon-name-part></tp:taxon-name></italic> include: clava 2- or 3-segmented; face with subantennal groove extending ventrally from each torulus; occiput with a transverse curved groove from eye to eye and medially above foramen; ovipositor projecting anteriorly under mesosoma; and frenum medially divided by a shallow longitudinal groove. The fore wing apex is truncate or rounded and the hind wing is relatively wide in most, but not all, Australian species compared to the rounded fore wing apex and relatively narrow hind wing in the New Zealand species. The ovipositor projects forward under the mesosoma to varying degrees in Australian species and beyond the front of the head in the New Zealand species and also in one undescribed <tp:taxon-name><tp:taxon-name-part taxon-name-part-type="genus">Paranaphoidea</tp:taxon-name-part> (<tp:taxon-name-part taxon-name-part-type="subgenus">Idiocentrus</tp:taxon-name-part>)</tp:taxon-name> sp. from Western Australia (<named-content xmlns:xlink="http://www.w3.org/1999/xlink" content-type="dwc:institutional_code" xlink:type="simple">UCRC</named-content>). The two subgenera are most easily separated by the number of segments in the clava, either two in <tp:taxon-name><tp:taxon-name-part taxon-name-part-type="genus">Paranaphoidea</tp:taxon-name-part> (<tp:taxon-name-part taxon-name-part-type="subgenus">Paranaphoidea</tp:taxon-name-part>)</tp:taxon-name>, as in all the Australian species described so far, or three in <tp:taxon-name><tp:taxon-name-part taxon-name-part-type="genus">Paranaphoidea</tp:taxon-name-part> (<tp:taxon-name-part taxon-name-part-type="subgenus">Idiocentrus</tp:taxon-name-part>)</tp:taxon-name>, as in the single described New Zealand species.</p><p>Even taking into account two specimens (<named-content xmlns:xlink="http://www.w3.org/1999/xlink" content-type="dwc:institutional_code" xlink:type="simple">CNC</named-content>) of an unidentified species of <tp:taxon-name><tp:taxon-name-part taxon-name-part-type="genus">Paranaphoidea</tp:taxon-name-part> (<tp:taxon-name-part taxon-name-part-type="subgenus">Idiocentrus</tp:taxon-name-part>)</tp:taxon-name> from Thailand, the presence of a species of <tp:taxon-name><tp:taxon-name-part taxon-name-part-type="genus">Paranaphoidea</tp:taxon-name-part> (<tp:taxon-name-part taxon-name-part-type="subgenus">Idiocentrus</tp:taxon-name-part>)</tp:taxon-name> in West Africa represents a huge extension in range of <italic><tp:taxon-name><tp:taxon-name-part taxon-name-part-type="genus">Paranaphoidea</tp:taxon-name-part></tp:taxon-name></italic>. We thought perhaps that the African specimen was either mislabelled or was accidentally introduced but these possibilities seem unlikely. Other cases of wide ranges in representatives of a genus initially known to occur only in one region are not uncommon in <tp:taxon-name><tp:taxon-name-part taxon-name-part-type="family">Mymaridae</tp:taxon-name-part></tp:taxon-name>, e.g., <italic><tp:taxon-name><tp:taxon-name-part taxon-name-part-type="genus">Chrysoctonus</tp:taxon-name-part></tp:taxon-name></italic> Mathot (<xref rid="B8" ref-type="bibr">Huber &amp; Triapitsyn 2015</xref>), and intensive collecting eventually results in more specimens of different (or sometimes the same) species from intervening areas being discovered. We treat the specimen below as a new species even though it is extremely similar to <italic><tp:taxon-name><tp:taxon-name-part taxon-name-part-type="genus">Paranaphoidea</tp:taxon-name-part> <tp:taxon-name-part taxon-name-part-type="species">mira</tp:taxon-name-part></tp:taxon-name></italic> from New Zealand. The recorded host of <italic><tp:taxon-name><tp:taxon-name-part taxon-name-part-type="genus">Paranaphoidea</tp:taxon-name-part> <tp:taxon-name-part taxon-name-part-type="species">mira</tp:taxon-name-part></tp:taxon-name></italic>, <italic><tp:taxon-name><tp:taxon-name-part taxon-name-part-type="genus">Melampsalta</tp:taxon-name-part> <tp:taxon-name-part taxon-name-part-type="species">muta</tp:taxon-name-part></tp:taxon-name></italic> is now in <italic><tp:taxon-name><tp:taxon-name-part taxon-name-part-type="genus">Kikihia</tp:taxon-name-part></tp:taxon-name></italic> Dugdale, all of whose species are endemic to New Zealand. It would be interesting to discover the host(s) of <italic><tp:taxon-name><tp:taxon-name-part taxon-name-part-type="genus">Paranaphoidea</tp:taxon-name-part></tp:taxon-name></italic> species that occur outside of New Zealand.</p><!--PageBreak--></tp:treatment-sec><ref-list><ref id="B9"><mixed-citation xmlns:xlink="http://www.w3.org/1999/xlink" xlink:type="simple">
          <person-group><name name-style="western"><surname>Lin</surname><given-names>NQ</given-names></name><name name-style="western"><surname>Huber</surname><given-names>JT</given-names></name><name name-style="western"><surname>La</surname><given-names>Salle J</given-names></name></person-group> (<year>2007</year>) <article-title>The Australian genera of <tp:taxon-name><tp:taxon-name-part taxon-name-part-type="family">Mymaridae</tp:taxon-name-part></tp:taxon-name> (<tp:taxon-name><tp:taxon-name-part taxon-name-part-type="order">Hymenoptera</tp:taxon-name-part></tp:taxon-name>: <tp:taxon-name><tp:taxon-name-part taxon-name-part-type="superfamily">Chalcidoidea</tp:taxon-name-part></tp:taxon-name>).</article-title> <source>Zootaxa</source> <volume>1596</volume>: <fpage>1</fpage>–<lpage>111</lpage>.</mixed-citation></ref><ref id="B12"><mixed-citation xmlns:xlink="http://www.w3.org/1999/xlink" xlink:type="simple">
          <person-group><name name-style="western"><surname>Noyes</surname><given-names>JS</given-names></name><name name-style="western"><surname>Valentine</surname><given-names>EW</given-names></name></person-group> (<year>1989</year>) <article-title><tp:taxon-name><tp:taxon-name-part taxon-name-part-type="family">Mymaridae</tp:taxon-name-part></tp:taxon-name> (<tp:taxon-name><tp:taxon-name-part taxon-name-part-type="class">Insecta</tp:taxon-name-part></tp:taxon-name>: <tp:taxon-name><tp:taxon-name-part taxon-name-part-type="order">Hymenoptera</tp:taxon-name-part></tp:taxon-name>) – introduction, and review of genera</article-title>. <source>Fauna of New Zealand</source> <volume>vol. 17</volume>, <size units="page">95 pp</size>.</mixed-citation></ref><ref id="B3"><mixed-citation xmlns:xlink="http://www.w3.org/1999/xlink" xlink:type="simple">
          <person-group><name name-style="western"><surname>Gahan</surname><given-names>AB</given-names></name></person-group> (<year>1927</year>) <article-title>Miscellaneous descriptions of new parasitic <tp:taxon-name><tp:taxon-name-part taxon-name-part-type="order">Hymenoptera</tp:taxon-name-part></tp:taxon-name> with some synonymical notes.</article-title> <source>Proceedings of the United States National Museum</source> <volume>71</volume>: <fpage>1</fpage>–<lpage>39</lpage>. <ext-link xlink:type="simple" ext-link-type="doi" xlink:href="10.5479/si.00963801.71-2676.1">https://doi.org/10.5479/si.00963801.71-2676.1</ext-link></mixed-citation></ref><ref id="B8"><mixed-citation xmlns:xlink="http://www.w3.org/1999/xlink" xlink:type="simple">
          <person-group><name name-style="western"><surname>Huber</surname><given-names>JT</given-names></name><name name-style="western"><surname>Triapitsyn</surname><given-names>SV</given-names></name></person-group> (<year>2015</year>) <article-title><italic><tp:taxon-name><tp:taxon-name-part taxon-name-part-type="genus">Chrysoctonoides</tp:taxon-name-part></tp:taxon-name></italic>, a new genus of <tp:taxon-name><tp:taxon-name-part taxon-name-part-type="family">Mymaridae</tp:taxon-name-part></tp:taxon-name> (<tp:taxon-name><tp:taxon-name-part taxon-name-part-type="order">Hymenoptera</tp:taxon-name-part></tp:taxon-name>) from Australia, and a new synonymy.</article-title> <source>Zookeys</source> <volume>505</volume>: <fpage>79</fpage>–<lpage>101</lpage>. <ext-link xlink:type="simple" ext-link-type="doi" xlink:href="10.3897/zookeys.505.9472">https://doi.org/10.3897/zookeys.505.9472</ext-link></mixed-citation></ref></ref-list></tp:taxon-treatment>
