# Supplementary material for: Two genera of Mymaridae (Hymenoptera) new to Africa, a remarkable new species of Anaphes and new generic synonymy
Source: Zookeys. 2017 Feb 22;(658):39–61. doi: 10.3897/zookeys.658.11569 (PMC5402042; doi:10.3897/zookeys.658.11569)
Supplement: XML Treatment for Paranaphoidea (Idiocentrus) africana [file zookeys.658.11569-treatment5.xml]

<!DOCTYPE tp:taxon-treatment
  PUBLIC "-//TaxonX//DTD Taxonomic Treatment Publishing DTD v0 20100105//EN" "tax-treatment-NSO.dtd">
<tp:taxon-treatment xmlns:tp="http://www.plazi.org/taxpub"><tp:treatment-meta><kwd-group><label>Taxon classification</label><kwd><named-content content-type="kingdom">Animalia</named-content></kwd><kwd><named-content content-type="order">Hymenoptera</named-content></kwd><kwd><named-content content-type="family">Mymaridae</named-content></kwd></kwd-group><mixed-citation publication-type="journal"><person-group><name><surname>Huber</surname><given-names>John T.</given-names></name><name><surname>Triapitsyn</surname><given-names>Serguei V.</given-names></name></person-group><article-title>Two genera of <tp:taxon-name><tp:taxon-name-part taxon-name-part-type="family">Mymaridae</tp:taxon-name-part></tp:taxon-name> (<tp:taxon-name><tp:taxon-name-part taxon-name-part-type="order">Hymenoptera</tp:taxon-name-part></tp:taxon-name>) new to Africa, a remarkable new species of <italic><tp:taxon-name><tp:taxon-name-part taxon-name-part-type="genus">Anaphes</tp:taxon-name-part></tp:taxon-name></italic> and new generic synonymy</article-title><source>Zookeys</source><day>22</day><month>2</month><year>2017</year><volume>2017</volume><issue>658</issue><fpage>39</fpage><lpage>61</lpage><pub-id pub-id-type="doi">10.3897/zookeys.658.11569</pub-id></mixed-citation></tp:treatment-meta><tp:nomenclature><tp:taxon-name>
            <tp:taxon-name-part taxon-name-part-type="genus">Paranaphoidea</tp:taxon-name-part> (<tp:taxon-name-part taxon-name-part-type="subgenus">Idiocentrus</tp:taxon-name-part>) <tp:taxon-name-part taxon-name-part-type="species">africana</tp:taxon-name-part><object-id xmlns:xlink="http://www.w3.org/1999/xlink" content-type="zoobank" xlink:type="simple">http://zoobank.org/8D8E3FC0-1475-4C6F-A11A-36F3FF5ED373</object-id></tp:taxon-name><tp:taxon-authority>Huber &amp; Triapitsyn</tp:taxon-authority><tp:taxon-status xmlns:xlink="http://www.w3.org/1999/xlink" xlink:type="simple">sp. n.</tp:taxon-status><xref ref-type="fig" rid="F8">Figs 17–19</xref><xref ref-type="fig" rid="F9">, 20, 21</xref><xref ref-type="fig" rid="F10">, 22–24</xref><!--PageBreak--></tp:nomenclature><tp:treatment-sec sec-type="type material" id="SECID0ET1AE"><title>Type material.</title><p>Holotype female (<named-content xmlns:xlink="http://www.w3.org/1999/xlink" content-type="dwc:institutional_code" xlink:type="simple">UCRC</named-content>) on slide (Fig. <xref ref-type="fig" rid="F8">17</xref>) labelled: 1. “<tp:taxon-name><tp:taxon-name-part taxon-name-part-type="genus">Paranaphoidea</tp:taxon-name-part> <tp:taxon-name-part taxon-name-part-type="species">africana</tp:taxon-name-part></tp:taxon-name> Huber &amp; Triapitsyn ♀ lateral Holotype”. 2. “Nigeria: Osun State Ile-Ife, 215m, MT Obafemi Awololo [sic] Univ. <named-content xmlns:xlink="http://www.w3.org/1999/xlink" content-type="dwc:verbatimCoordinates" xlink:type="simple"><named-content content-type="geo-json" specific-use="{&#34;type&#34;:&#34;Point&#34;,&#34;coordinates&#34;:[4.522222,7.521111]}" id="NCID0EK2AE" xlink:type="simple">7°31'16"N, 4°31'20"E”</named-content></named-content>. 3. “<named-content xmlns:xlink="http://www.w3.org/1999/xlink" content-type="dwc:institutional_code" xlink:type="simple">UCRC</named-content> Mounted by V.V. Berezovskiy 2015 in Canada balsam JDR 2016-818”.</p><fig id="F8" position="float" orientation="portrait"><label>Figures 17–19.</label><caption><p>
          <italic><tp:taxon-name><tp:taxon-name-part taxon-name-part-type="genus">Paranaphoidea</tp:taxon-name-part> <tp:taxon-name-part taxon-name-part-type="species">africana</tp:taxon-name-part></tp:taxon-name></italic> holotype <bold>17</bold> holotype slide <bold>18</bold> habitus <bold>19</bold> wings. Scale bars: 1000 μm (<bold>18</bold>), 500 μm (<bold>19</bold>).</p></caption><graphic xmlns:xlink="http://www.w3.org/1999/xlink" xlink:href="zookeys-658-039-g008.jpg" position="float" orientation="portrait" xlink:type="simple" id="oo_123486.jpg"/></fig></tp:treatment-sec><tp:treatment-sec sec-type="diagnosis" id="SECID0EP2AE"><title>Diagnosis.</title><p>
            <bold>Female.</bold> Clava 3-segmented (division between segment 1 and 2 faint), <abbrev xmlns:xlink="http://www.w3.org/1999/xlink" xlink:title="funicle segment" id="ABBRID0EX2AE" xlink:type="simple">fl</abbrev><sub>1</sub> 1.54 × as long as <abbrev xmlns:xlink="http://www.w3.org/1999/xlink" id="ABBRID0E32AE" xlink:type="simple">fl</abbrev><sub>2</sub> and without <abbrev xmlns:xlink="http://www.w3.org/1999/xlink" xlink:title="multiporous plate sensilla" id="ABBRID0EC3AE" xlink:type="simple">mps</abbrev> (Fig. <xref ref-type="fig" rid="F10">24</xref>). <italic><tp:taxon-name><tp:taxon-name-part taxon-name-part-type="genus">Paranaphoidea</tp:taxon-name-part> <tp:taxon-name-part taxon-name-part-type="species">africana</tp:taxon-name-part></tp:taxon-name></italic> differs in claval segmentation from the Australian species of <tp:taxon-name><tp:taxon-name-part taxon-name-part-type="genus">Paranaphoidea</tp:taxon-name-part> (<tp:taxon-name-part taxon-name-part-type="subgenus">Paranaphoidea</tp:taxon-name-part>)</tp:taxon-name>, all of which have a 2-segmented clava. It is most similar to <tp:taxon-name><tp:taxon-name-part taxon-name-part-type="genus">Paranaphoidea</tp:taxon-name-part> (<tp:taxon-name-part taxon-name-part-type="subgenus">Idiocentrus</tp:taxon-name-part>) <tp:taxon-name-part taxon-name-part-type="species">mira</tp:taxon-name-part></tp:taxon-name> from New Zealand. It differs from a non-type specimen (in <named-content xmlns:xlink="http://www.w3.org/1999/xlink" content-type="dwc:institutional_code" xlink:type="simple">CNC</named-content>) of <italic><tp:taxon-name><tp:taxon-name-part taxon-name-part-type="genus">Paranaphoidea</tp:taxon-name-part> <tp:taxon-name-part taxon-name-part-type="species">mira</tp:taxon-name-part></tp:taxon-name></italic> by its fore wing wider (narrower in <italic><tp:taxon-name><tp:taxon-name-part taxon-name-part-type="genus">Paranaphoidea</tp:taxon-name-part> <tp:taxon-name-part taxon-name-part-type="species">mira</tp:taxon-name-part></tp:taxon-name></italic>, with length/width = 4.88), the hind wing uniformly narrow from apex of venation to just before wing apex and length/width = 16.3 (hind wing slightly wider towards apex, with length/width = 13.7 in <italic><tp:taxon-name><tp:taxon-name-part taxon-name-part-type="genus">Paranaphoidea</tp:taxon-name-part> <tp:taxon-name-part taxon-name-part-type="species">mira</tp:taxon-name-part></tp:taxon-name></italic>).</p></tp:treatment-sec><tp:treatment-sec sec-type="description" id="SECID0EP5AE"><title>Description.</title><p>Mesosoma + metasoma length 1180 (head mounted face view so its length cannot be measured). Body brown (presumably) except frenum yellowish; upper half of occiput, pedicel, and perhaps also pronotum laterally, propodeum laterally and metapleuron lighter brown; legs except coxae lighter than body (cleared specimen so colour not really known) (Figs <xref ref-type="fig" rid="F8">18</xref>, <xref ref-type="fig" rid="F10">22</xref>, <xref ref-type="fig" rid="F10">23</xref>). Fore wing margin narrowly but distinctly margined with brown, otherwise with faint uniform brown tinge behind submarginal vein and parastigma (except narrowly immediately behind submarginal vein) and along proximal third of hind margin. Hind wing with apical half slightly suffused with brown (Fig. <xref ref-type="fig" rid="F8">19</xref>).</p><p>
            <italic>Head</italic>. Head width 236 (eyes collapsed so width should be slightly wider) (Figs <xref ref-type="fig" rid="F9">20</xref>, <xref ref-type="fig" rid="F9">21</xref>).</p><fig id="F9" position="float" orientation="portrait"><label>Figures 20, 21.</label><caption><p>
          <italic><tp:taxon-name><tp:taxon-name-part taxon-name-part-type="genus">Paranaphoidea</tp:taxon-name-part> <tp:taxon-name-part taxon-name-part-type="species">africana</tp:taxon-name-part></tp:taxon-name></italic> holotype <bold>20</bold> head, anterior <bold>21</bold> head, posterior as seen through head. Scale bars: 100 μm.</p></caption><graphic xmlns:xlink="http://www.w3.org/1999/xlink" xlink:href="zookeys-658-039-g009.jpg" position="float" orientation="portrait" xlink:type="simple" id="oo_123487.jpg"/></fig><p>
            <italic>Antenna</italic>. Funicle without <abbrev xmlns:xlink="http://www.w3.org/1999/xlink" xlink:title="multiporous plate sensilla" id="ABBRID0EV6AE" xlink:type="simple">mps</abbrev> on <abbrev xmlns:xlink="http://www.w3.org/1999/xlink" xlink:title="funicle segment" id="ABBRID0EZ6AE" xlink:type="simple">fl</abbrev><sub>1</sub> and with 2 <abbrev xmlns:xlink="http://www.w3.org/1999/xlink" xlink:title="multiporous plate sensilla" id="ABBRID0E56AE" xlink:type="simple">mps</abbrev> on <abbrev xmlns:xlink="http://www.w3.org/1999/xlink" id="ABBRID0EDAAG" xlink:type="simple">fl</abbrev><sub>2</sub>–<abbrev xmlns:xlink="http://www.w3.org/1999/xlink" xlink:title="funicle segment" id="ABBRID0EJAAG" xlink:type="simple">fl</abbrev><sub>6</sub> (Fig. <xref ref-type="fig" rid="F10">24</xref>); clava with 7 <abbrev xmlns:xlink="http://www.w3.org/1999/xlink" xlink:title="multiporous plate sensilla" id="ABBRID0ESAAG" xlink:type="simple">mps</abbrev>, 2 each on segments 1 and 2, and 3 on segment 3 (Fig. <xref ref-type="fig" rid="F10">24</xref>). Measurements (length/width) of antennal segments: scape 100/30, pedicel 55/24, <abbrev xmlns:xlink="http://www.w3.org/1999/xlink" xlink:title="funicle segment" id="ABBRID0E1AAG" xlink:type="simple">fl</abbrev><sub>1</sub> ≈50/18, <abbrev xmlns:xlink="http://www.w3.org/1999/xlink" id="ABBRID0E6AAG" xlink:type="simple">fl</abbrev><sub>2</sub> 94/19, <abbrev xmlns:xlink="http://www.w3.org/1999/xlink" xlink:title="funicle segment" id="ABBRID0EFBAG" xlink:type="simple">fl</abbrev><sub>3</sub> 93/18, <abbrev xmlns:xlink="http://www.w3.org/1999/xlink" id="ABBRID0EKBAG" xlink:type="simple">fl</abbrev><sub>4</sub> 87/18, <abbrev xmlns:xlink="http://www.w3.org/1999/xlink" id="ABBRID0EQBAG" xlink:type="simple">fl</abbrev><sub>5</sub> 86/18, <abbrev xmlns:xlink="http://www.w3.org/1999/xlink" xlink:title="funicle segment" id="ABBRID0EWBAG" xlink:type="simple">fl</abbrev><sub>6</sub> 86/21, entire clava 181/50, with segments 1–3 (measured along dorsal margin) 40, 50, and 92, respectively. Length/width ratios of antennal segments: scape 3.33, pedicel 2.25, <abbrev xmlns:xlink="http://www.w3.org/1999/xlink" xlink:title="funicle segment" id="ABBRID0E2BAG" xlink:type="simple">fl</abbrev><sub>1</sub> 2.84, <abbrev xmlns:xlink="http://www.w3.org/1999/xlink" id="ABBRID0EACAG" xlink:type="simple">fl</abbrev><sub>2</sub> 4.90, <abbrev xmlns:xlink="http://www.w3.org/1999/xlink" id="ABBRID0EGCAG" xlink:type="simple">fl</abbrev><sub>3</sub> 5.04, <abbrev xmlns:xlink="http://www.w3.org/1999/xlink" id="ABBRID0EMCAG" xlink:type="simple">fl</abbrev><sub>4</sub> 4.93, <abbrev xmlns:xlink="http://www.w3.org/1999/xlink" xlink:title="funicle segment" id="ABBRID0ESCAG" xlink:type="simple">fl</abbrev><sub>5</sub> 4.88, <abbrev xmlns:xlink="http://www.w3.org/1999/xlink" xlink:title="funicle segment" id="ABBRID0EXCAG" xlink:type="simple">fl</abbrev><sub>6</sub> 4.13, entire clava 3.65.</p><fig id="F10" position="float" orientation="portrait"><label>Figures 22–24.</label><caption><p>
          <italic><tp:taxon-name><tp:taxon-name-part taxon-name-part-type="genus">Paranaphoidea</tp:taxon-name-part> <tp:taxon-name-part taxon-name-part-type="species">africana</tp:taxon-name-part></tp:taxon-name></italic> holotype <bold>22</bold> mesosoma + metasoma, lateral <bold>23</bold> mesosoma + base of metasoma, lateral <bold>24</bold> antenna. Scale bars: 500 μm.</p></caption><graphic xmlns:xlink="http://www.w3.org/1999/xlink" xlink:href="zookeys-658-039-g010.jpg" position="float" orientation="portrait" xlink:type="simple" id="oo_123488.jpg"/></fig><p>
            <italic>Mesosoma</italic>. Frenum poorly sclerotized and collapsed inward (Figs <xref ref-type="fig" rid="F10">22</xref>, <xref ref-type="fig" rid="F10">23</xref>).</p><p>
            <italic>Wings</italic>. Fore wing with evenly rounded apex, without microtrichia behind and just beyond venation, then microtrichia evenly distributed to wing apex. Hind wing parallel-sided throughout its length beyond venation and apex pointed, with a few widely spaced proximally beyond venation then microtrichia more numerous in apical 0.4 of wing between the usual anterior and posterior rows (Fig. <xref ref-type="fig" rid="F8">19</xref>). Fore wing length 954, width 222, length/width 4.30, longest marginal setae 128. Hind wing length 872, width 47, longest marginal setae 118.</p><!--PageBreak--><!--PageBreak--><!--PageBreak--><!--PageBreak--><p>
            <italic>Metasoma</italic>. Ovipositor length 1300, 4.15 × as long as metatibia length (313) and extending anteriorly well forward of head (if it were attached and in its normal position) (Fig. <xref ref-type="fig" rid="F8">18</xref>).</p><p>
            <bold>Male</bold>. Unknown.</p></tp:treatment-sec><tp:treatment-sec sec-type="Derivation of species name" id="SECID0EAEAG"><title>Derivation of species name.</title><p>The species is named after the continent of Africa, because this is the first species of <italic><tp:taxon-name><tp:taxon-name-part taxon-name-part-type="genus">Paranaphoidea</tp:taxon-name-part></tp:taxon-name></italic> reported from there.</p></tp:treatment-sec></tp:taxon-treatment>
