# Supplementary material for: Two genera of Mymaridae (Hymenoptera) new to Africa, a remarkable new species of Anaphes and new generic synonymy
Source: Zookeys. 2017 Feb 22;(658):39–61. doi: 10.3897/zookeys.658.11569 (PMC5402042; doi:10.3897/zookeys.658.11569)
Supplement: XML Treatment for Allanagrus [file zookeys.658.11569-treatment6.xml]

<!DOCTYPE tp:taxon-treatment
  PUBLIC "-//TaxonX//DTD Taxonomic Treatment Publishing DTD v0 20100105//EN" "tax-treatment-NSO.dtd">
<tp:taxon-treatment xmlns:tp="http://www.plazi.org/taxpub"><tp:treatment-meta><kwd-group><label>Taxon classification</label><kwd><named-content content-type="kingdom">Animalia</named-content></kwd><kwd><named-content content-type="order">Hymenoptera</named-content></kwd><kwd><named-content content-type="family">Mymaridae</named-content></kwd></kwd-group><mixed-citation publication-type="journal"><person-group><name><surname>Huber</surname><given-names>John T.</given-names></name><name><surname>Triapitsyn</surname><given-names>Serguei V.</given-names></name></person-group><article-title>Two genera of <tp:taxon-name><tp:taxon-name-part taxon-name-part-type="family">Mymaridae</tp:taxon-name-part></tp:taxon-name> (<tp:taxon-name><tp:taxon-name-part taxon-name-part-type="order">Hymenoptera</tp:taxon-name-part></tp:taxon-name>) new to Africa, a remarkable new species of <italic><tp:taxon-name><tp:taxon-name-part taxon-name-part-type="genus">Anaphes</tp:taxon-name-part></tp:taxon-name></italic> and new generic synonymy</article-title><source>Zookeys</source><day>22</day><month>2</month><year>2017</year><volume>2017</volume><issue>658</issue><fpage>39</fpage><lpage>61</lpage><pub-id pub-id-type="doi">10.3897/zookeys.658.11569</pub-id></mixed-citation></tp:treatment-meta><tp:nomenclature><tp:taxon-name>
            <tp:taxon-name-part taxon-name-part-type="genus">Allanagrus</tp:taxon-name-part>
          </tp:taxon-name><tp:taxon-authority>Noyes &amp; Valentine, 1989</tp:taxon-authority></tp:nomenclature><tp:treatment-sec sec-type="type species" id="SECID0EMFAG"><title>Type species.</title><p>
            <italic><tp:taxon-name><tp:taxon-name-part taxon-name-part-type="genus">Allanagrus</tp:taxon-name-part> <tp:taxon-name-part taxon-name-part-type="species">magniclava</tp:taxon-name-part></tp:taxon-name></italic> Noyes &amp; Valentine.</p><p>
            <italic><tp:taxon-name><tp:taxon-name-part taxon-name-part-type="genus">Allanagrus</tp:taxon-name-part></tp:taxon-name></italic> contains three described species in Australia (<xref ref-type="bibr" rid="B9">Lin et al. 2007</xref>) and one in New Zealand (Noyes &amp; Valentine 1989), but the genus also occurs in the Oriental region (<xref ref-type="bibr" rid="B14">Triapitsyn 2014b</xref>). <italic><tp:taxon-name><tp:taxon-name-part taxon-name-part-type="genus">Allanagrus</tp:taxon-name-part></tp:taxon-name></italic> species have the clava 3-segmented (or apparently so in some doubtful cases) and tarsi 4-segmented, both features shared by at least one species of 18 other genera: <italic><tp:taxon-name><tp:taxon-name-part taxon-name-part-type="genus">Allarescon</tp:taxon-name-part></tp:taxon-name></italic> Noyes &amp; Valentine, <italic><tp:taxon-name><tp:taxon-name-part taxon-name-part-type="genus">Anaphes</tp:taxon-name-part></tp:taxon-name></italic>, <italic><tp:taxon-name><tp:taxon-name-part taxon-name-part-type="genus">Anneckia</tp:taxon-name-part></tp:taxon-name></italic> Subba Rao, <italic><tp:taxon-name><tp:taxon-name-part taxon-name-part-type="genus">Eustochus</tp:taxon-name-part></tp:taxon-name></italic> Haliday, <italic><tp:taxon-name><tp:taxon-name-part taxon-name-part-type="genus">Kompsomymar</tp:taxon-name-part></tp:taxon-name></italic> Lin &amp; Huber, <italic><tp:taxon-name><tp:taxon-name-part taxon-name-part-type="genus">Krokella</tp:taxon-name-part></tp:taxon-name></italic> Huber, <italic><tp:taxon-name><tp:taxon-name-part taxon-name-part-type="genus">Neostethynium</tp:taxon-name-part></tp:taxon-name></italic> Ogloblin, <italic><tp:taxon-name><tp:taxon-name-part taxon-name-part-type="genus">Nesomymar</tp:taxon-name-part></tp:taxon-name></italic> Valentine, <italic><tp:taxon-name><tp:taxon-name-part taxon-name-part-type="genus">Nesopatasson</tp:taxon-name-part></tp:taxon-name></italic> Valentine, <italic><tp:taxon-name><tp:taxon-name-part taxon-name-part-type="genus">Notomymar</tp:taxon-name-part></tp:taxon-name></italic> Doutt &amp; Yoshimoto, <italic><tp:taxon-name><tp:taxon-name-part taxon-name-part-type="genus">Paracmotemnus</tp:taxon-name-part></tp:taxon-name></italic> Noyes &amp; Valentine, <italic><tp:taxon-name><tp:taxon-name-part taxon-name-part-type="genus">Paranaphoidea</tp:taxon-name-part></tp:taxon-name></italic>, <italic><tp:taxon-name><tp:taxon-name-part taxon-name-part-type="genus">Parastethynium</tp:taxon-name-part></tp:taxon-name></italic> Lin &amp; Huber, <italic><tp:taxon-name><tp:taxon-name-part taxon-name-part-type="genus">Platystethynium</tp:taxon-name-part></tp:taxon-name></italic> Ogloblin, <italic><tp:taxon-name><tp:taxon-name-part taxon-name-part-type="genus">Polynemoidea</tp:taxon-name-part></tp:taxon-name></italic> Girault, <italic><tp:taxon-name><tp:taxon-name-part taxon-name-part-type="genus">Pseudanaphes</tp:taxon-name-part></tp:taxon-name></italic> Noyes &amp; Valentine, <italic><tp:taxon-name><tp:taxon-name-part taxon-name-part-type="genus">Pseudocleruchus</tp:taxon-name-part></tp:taxon-name></italic> Donev &amp; Huber, and <italic><tp:taxon-name><tp:taxon-name-part taxon-name-part-type="genus">Stethynium</tp:taxon-name-part></tp:taxon-name></italic> Enock. These genera are not necessarily related, however. Three genera, <italic><tp:taxon-name><tp:taxon-name-part taxon-name-part-type="genus">Nesomymar</tp:taxon-name-part></tp:taxon-name></italic>, <italic><tp:taxon-name><tp:taxon-name-part taxon-name-part-type="genus">Nesopatasson</tp:taxon-name-part></tp:taxon-name></italic> and <italic><tp:taxon-name><tp:taxon-name-part taxon-name-part-type="genus">Notomymar</tp:taxon-name-part></tp:taxon-name></italic>, are only known from wingless specimens whose relationships are uncertain—these genera may be represented also by winged species described in other genera. The genera most similar to <italic><tp:taxon-name><tp:taxon-name-part taxon-name-part-type="genus">Allanagrus</tp:taxon-name-part></tp:taxon-name></italic> appear to be <italic><tp:taxon-name><tp:taxon-name-part taxon-name-part-type="genus">Anneckia</tp:taxon-name-part></tp:taxon-name></italic>, <italic><tp:taxon-name><tp:taxon-name-part taxon-name-part-type="genus">Parastethynium</tp:taxon-name-part></tp:taxon-name></italic> (both in Australasian region) and <italic><tp:taxon-name><tp:taxon-name-part taxon-name-part-type="genus">Stethynium</tp:taxon-name-part></tp:taxon-name></italic> (almost worldwide) based on: face with subantennal grooves, and frenum weakly sclerotized and apparently divided medially by a longitudinal groove. The strongly oblique suture of the compact clava in <italic><tp:taxon-name><tp:taxon-name-part taxon-name-part-type="genus">Stethynium</tp:taxon-name-part></tp:taxon-name></italic> removes this genus from further consideration here. The new species described below differs from <italic><tp:taxon-name><tp:taxon-name-part taxon-name-part-type="genus">Anneckia</tp:taxon-name-part></tp:taxon-name></italic> in that the campaniform sensilla of the dorsellum abut the anterior margin, as in one of the two species of <italic><tp:taxon-name><tp:taxon-name-part taxon-name-part-type="genus">Parastethynium</tp:taxon-name-part></tp:taxon-name></italic> (well separated from anterior margin in <italic><tp:taxon-name><tp:taxon-name-part taxon-name-part-type="genus">Anneckia</tp:taxon-name-part></tp:taxon-name></italic> and in the type species of <italic><tp:taxon-name><tp:taxon-name-part taxon-name-part-type="genus">Parastethynium</tp:taxon-name-part></tp:taxon-name></italic>) and the mandible (female) is well developed and probably has 2 distinct ventral teeth (not clearly visible in holotype of new species) and a dorsal, serrated edge somewhat as in <italic><tp:taxon-name><tp:taxon-name-part taxon-name-part-type="genus">Parastethynium</tp:taxon-name-part></tp:taxon-name></italic> (1 tooth in the reduced mandible of <italic><tp:taxon-name><tp:taxon-name-part taxon-name-part-type="genus">Anneckia</tp:taxon-name-part></tp:taxon-name></italic>). It differs from <italic><tp:taxon-name><tp:taxon-name-part taxon-name-part-type="genus">Parastethynium</tp:taxon-name-part></tp:taxon-name></italic> in that the fore wing is fairly narrow with rounded apex, and the hind wing is narrow (fore wing wide and apically truncate and hind wing quite wide in <italic><tp:taxon-name><tp:taxon-name-part taxon-name-part-type="genus">Parastethynium</tp:taxon-name-part></tp:taxon-name></italic>) and eye is much less setose (eye with many setae in <italic><tp:taxon-name><tp:taxon-name-part taxon-name-part-type="genus">Parastethynium</tp:taxon-name-part></tp:taxon-name></italic>). On balance of features we tentatively place the new species in <italic><tp:taxon-name><tp:taxon-name-part taxon-name-part-type="genus">Allanagrus</tp:taxon-name-part></tp:taxon-name></italic>. A detailed study of all these genera is needed to clarify their relationships and determine if some should be synonymized under others or, conversely, more should be proposed.</p><!--PageBreak--></tp:treatment-sec><ref-list><ref id="B9"><mixed-citation xmlns:xlink="http://www.w3.org/1999/xlink" xlink:type="simple">
          <person-group><name name-style="western"><surname>Lin</surname><given-names>NQ</given-names></name><name name-style="western"><surname>Huber</surname><given-names>JT</given-names></name><name name-style="western"><surname>La</surname><given-names>Salle J</given-names></name></person-group> (<year>2007</year>) <article-title>The Australian genera of <tp:taxon-name><tp:taxon-name-part taxon-name-part-type="family">Mymaridae</tp:taxon-name-part></tp:taxon-name> (<tp:taxon-name><tp:taxon-name-part taxon-name-part-type="order">Hymenoptera</tp:taxon-name-part></tp:taxon-name>: <tp:taxon-name><tp:taxon-name-part taxon-name-part-type="superfamily">Chalcidoidea</tp:taxon-name-part></tp:taxon-name>).</article-title> <source>Zootaxa</source> <volume>1596</volume>: <fpage>1</fpage>–<lpage>111</lpage>.</mixed-citation></ref><ref id="B14"><mixed-citation xmlns:xlink="http://www.w3.org/1999/xlink" xlink:type="simple">
          <person-group><name name-style="western"><surname>Triapitsyn</surname><given-names>SV</given-names></name></person-group> (<year>2014b</year> [<year>2013</year>]). <article-title>Notes and corrections on some records of <tp:taxon-name><tp:taxon-name-part taxon-name-part-type="family">Mymaridae</tp:taxon-name-part></tp:taxon-name> (<tp:taxon-name><tp:taxon-name-part taxon-name-part-type="order">Hymenoptera</tp:taxon-name-part></tp:taxon-name>: <tp:taxon-name><tp:taxon-name-part taxon-name-part-type="superfamily">Chalcidoidea</tp:taxon-name-part></tp:taxon-name>) from India</article-title>. <source>Biosystematica</source> <volume>7</volume>(<issue>2</issue>): <fpage>39</fpage>–<lpage>41</lpage>.</mixed-citation></ref></ref-list></tp:taxon-treatment>
