# Supplementary material for: Two genera of Mymaridae (Hymenoptera) new to Africa, a remarkable new species of Anaphes and new generic synonymy
Source: Zookeys. 2017 Feb 22;(658):39–61. doi: 10.3897/zookeys.658.11569 (PMC5402042; doi:10.3897/zookeys.658.11569)
Supplement: XML Treatment for Allanagrus occidentalis [file zookeys.658.11569-treatment7.xml]

<!DOCTYPE tp:taxon-treatment
  PUBLIC "-//TaxonX//DTD Taxonomic Treatment Publishing DTD v0 20100105//EN" "tax-treatment-NSO.dtd">
<tp:taxon-treatment xmlns:tp="http://www.plazi.org/taxpub"><tp:treatment-meta><kwd-group><label>Taxon classification</label><kwd><named-content content-type="kingdom">Animalia</named-content></kwd><kwd><named-content content-type="order">Hymenoptera</named-content></kwd><kwd><named-content content-type="family">Mymaridae</named-content></kwd></kwd-group><mixed-citation publication-type="journal"><person-group><name><surname>Huber</surname><given-names>John T.</given-names></name><name><surname>Triapitsyn</surname><given-names>Serguei V.</given-names></name></person-group><article-title>Two genera of <tp:taxon-name><tp:taxon-name-part taxon-name-part-type="family">Mymaridae</tp:taxon-name-part></tp:taxon-name> (<tp:taxon-name><tp:taxon-name-part taxon-name-part-type="order">Hymenoptera</tp:taxon-name-part></tp:taxon-name>) new to Africa, a remarkable new species of <italic><tp:taxon-name><tp:taxon-name-part taxon-name-part-type="genus">Anaphes</tp:taxon-name-part></tp:taxon-name></italic> and new generic synonymy</article-title><source>Zookeys</source><day>22</day><month>2</month><year>2017</year><volume>2017</volume><issue>658</issue><fpage>39</fpage><lpage>61</lpage><pub-id pub-id-type="doi">10.3897/zookeys.658.11569</pub-id></mixed-citation></tp:treatment-meta><tp:nomenclature><tp:taxon-name>
            <tp:taxon-name-part taxon-name-part-type="genus">Allanagrus</tp:taxon-name-part>
            <tp:taxon-name-part taxon-name-part-type="species">occidentalis</tp:taxon-name-part>
            <object-id xmlns:xlink="http://www.w3.org/1999/xlink" content-type="zoobank" xlink:type="simple">http://zoobank.org/60090A76-341C-4DAE-B56D-6ECD7A2FC5CC</object-id>
          </tp:taxon-name><tp:taxon-authority>Huber &amp; Triapitsyn</tp:taxon-authority><tp:taxon-status xmlns:xlink="http://www.w3.org/1999/xlink" xlink:type="simple">sp. n.</tp:taxon-status><xref ref-type="fig" rid="F11">Figs 25–26</xref><xref ref-type="fig" rid="F12">, 27, 28</xref><xref ref-type="fig" rid="F13">, 29–31</xref></tp:nomenclature><tp:treatment-sec sec-type="type material" id="SECID0EHQAG"><title>Type material.</title><p>Holotype female (<named-content xmlns:xlink="http://www.w3.org/1999/xlink" content-type="dwc:institutional_code" xlink:type="simple">BMNH</named-content>) on slide (Fig. <xref ref-type="fig" rid="F13">31</xref>) labelled: 1. “<tp:taxon-name><tp:taxon-name-part taxon-name-part-type="genus">Allanagrus</tp:taxon-name-part> <tp:taxon-name-part taxon-name-part-type="species">occidentalis</tp:taxon-name-part></tp:taxon-name> Huber &amp; Triapitsyn ♀ dorsal Holotype”. 2. “Gabon, Forêt de la Mondah, 15–25 km N of Libreville, 25.xi-3.xii.1987 J.S. Noyes. MT”. 3. “Mounted by V. Berezovskiy 1999 Canada balsam”.</p><fig id="F11" position="float" orientation="portrait"><label>Figures 25, 26.</label><caption><p>
          <italic><tp:taxon-name><tp:taxon-name-part taxon-name-part-type="genus">Paranaphoidea</tp:taxon-name-part> <tp:taxon-name-part taxon-name-part-type="species">occidentalis</tp:taxon-name-part></tp:taxon-name></italic> holotype <bold>25</bold> head, anterior + crushed pronotum <bold>26</bold> antenna. Scale bars: 100 μm.</p></caption><graphic xmlns:xlink="http://www.w3.org/1999/xlink" xlink:href="zookeys-658-039-g011.jpg" position="float" orientation="portrait" xlink:type="simple" id="oo_123489.jpg"/></fig></tp:treatment-sec><tp:treatment-sec sec-type="diagnosis" id="SECID0E2QAG"><title>Diagnosis.</title><p>Features that together distinguish <italic><tp:taxon-name><tp:taxon-name-part taxon-name-part-type="genus">Allanagrus</tp:taxon-name-part> <tp:taxon-name-part taxon-name-part-type="species">occidentalis</tp:taxon-name-part></tp:taxon-name></italic> from other described species of <italic><tp:taxon-name><tp:taxon-name-part taxon-name-part-type="genus">Allanagrus</tp:taxon-name-part></tp:taxon-name></italic> (all of which occur in the Australian or Oriental regions) are: body small; fl<sub>1</sub> and fl<sub>2</sub> together shorter than either pedicel or fl<sub>3</sub> (Fig. <xref ref-type="fig" rid="F11">26</xref>); and ovipositor shorter than metatibia and scarcely exserted beyond apex of gaster.</p></tp:treatment-sec><tp:treatment-sec sec-type="description" id="SECID0E4RAG"><title>Description.</title><p>
            <bold>Female.</bold> Body length 450 (mesosoma + metasoma only). Head, midlobe of mesoscutum and metasoma brown; mesosoma mostly, antenna, and legs light brown or yellowish; wings mostly with faint brown suffusion except fore wing with oval hyaline area in about apical third.</p><p>
            <italic>Head</italic>. Head width 210. Subantennal groove ventral to each torulus present but apparently faint (Fig. <xref ref-type="fig" rid="F11">25</xref>). Mandible apparently with 2 distinct ventral teeth and a dorsal serrated edge.</p><p>
            <italic>Antenna</italic>. Funicle without <abbrev xmlns:xlink="http://www.w3.org/1999/xlink" xlink:title="multiporous plate sensilla" id="ABBRID0ERSAG" xlink:type="simple">mps</abbrev> on <abbrev xmlns:xlink="http://www.w3.org/1999/xlink" id="ABBRID0EVSAG" xlink:type="simple">fl</abbrev><sub>1</sub> and <abbrev xmlns:xlink="http://www.w3.org/1999/xlink" xlink:title="funicle segment" id="ABBRID0E2SAG" xlink:type="simple">fl</abbrev><sub>2,</sub> and with 1 <abbrev xmlns:xlink="http://www.w3.org/1999/xlink" xlink:title="multiporous plate sensilla" id="ABBRID0EATAG" xlink:type="simple">mps</abbrev> on <abbrev xmlns:xlink="http://www.w3.org/1999/xlink" xlink:title="funicle segment" id="ABBRID0EETAG" xlink:type="simple">fl</abbrev><sub>3</sub>–<abbrev xmlns:xlink="http://www.w3.org/1999/xlink" id="ABBRID0EJTAG" xlink:type="simple">fl</abbrev><sub>6</sub> (Fig. <xref ref-type="fig" rid="F11">26</xref>); clava with at least 3 <abbrev xmlns:xlink="http://www.w3.org/1999/xlink" xlink:title="multiporous plate sensilla" id="ABBRID0ETTAG" xlink:type="simple">mps</abbrev>, apparently 1 on each of segments 1–3 (possibly more on each segment but clava mounted in dorsal view and not clearly visible). Scape with row of several setae along ventral margin. Measurements (length/width) of antennal segments: scape 68/18, pedicel 38/21, <abbrev xmlns:xlink="http://www.w3.org/1999/xlink" id="ABBRID0EXTAG" xlink:type="simple">fl</abbrev><sub>1</sub> 15/9, <abbrev xmlns:xlink="http://www.w3.org/1999/xlink" xlink:title="funicle segment" id="ABBRID0E4TAG" xlink:type="simple">fl</abbrev><sub>2</sub> 17/10, <abbrev xmlns:xlink="http://www.w3.org/1999/xlink" xlink:title="funicle segment" id="ABBRID0ECUAG" xlink:type="simple">fl</abbrev><sub>3</sub> 37/13, <abbrev xmlns:xlink="http://www.w3.org/1999/xlink" xlink:title="funicle segment" id="ABBRID0EHUAG" xlink:type="simple">fl</abbrev><sub>4</sub> 36/13, <abbrev xmlns:xlink="http://www.w3.org/1999/xlink" id="ABBRID0EMUAG" xlink:type="simple">fl</abbrev><sub>5</sub> 34/13, <abbrev xmlns:xlink="http://www.w3.org/1999/xlink" id="ABBRID0ESUAG" xlink:type="simple">fl</abbrev><sub>6</sub> 34/14, entire clava 100/≈18 (clava oriented in mostly dorsal view so appears narrow) with segments 1–3 (measured along dorsal margin) 39, 24, and 41, respectively. Length/width ratios of antennal segments: scape 3.84, pedicel 1.81, <abbrev xmlns:xlink="http://www.w3.org/1999/xlink" id="ABBRID0EYUAG" xlink:type="simple">fl</abbrev><sub>1</sub> 1.65, <abbrev xmlns:xlink="http://www.w3.org/1999/xlink" xlink:title="funicle segment" id="ABBRID0E5UAG" xlink:type="simple">fl</abbrev><sub>2</sub> 1.72, <abbrev xmlns:xlink="http://www.w3.org/1999/xlink" xlink:title="funicle segment" id="ABBRID0EDVAG" xlink:type="simple">fl</abbrev><sub>3</sub> 2.91, <abbrev xmlns:xlink="http://www.w3.org/1999/xlink" id="ABBRID0EIVAG" xlink:type="simple">fl</abbrev><sub>4</sub> 2.70, <abbrev xmlns:xlink="http://www.w3.org/1999/xlink" xlink:title="funicle segment" id="ABBRID0EOVAG" xlink:type="simple">fl</abbrev><sub>5</sub> 2.61, <abbrev xmlns:xlink="http://www.w3.org/1999/xlink" id="ABBRID0ETVAG" xlink:type="simple">fl</abbrev><sub>6</sub> 2.47, entire clava ≈5.53.</p><p>
            <italic>Mesosoma</italic>. Mesoscutum with oblique reticulate sculpture on lateral lobe and most of midlobe except posteromedially where sculpture is longitudinal. Scutellum with mainly oblique sculpture on anterior scutellum and with longitudinal reticulate sculpture on frenum. Dorsellum with campaniform sensilla in contact with anterior margin (Fig. <xref ref-type="fig" rid="F12">27</xref>, arrows indicate sensilla) and with a seta on each side at lateral margin.</p><fig id="F12" position="float" orientation="portrait"><label>Figures 27, 28.</label><caption><p>
          <italic><tp:taxon-name><tp:taxon-name-part taxon-name-part-type="genus">Paranaphoidea</tp:taxon-name-part> <tp:taxon-name-part taxon-name-part-type="species">occidentalis</tp:taxon-name-part></tp:taxon-name></italic> holotype <bold>27</bold> mesosoma + base of metasoma <bold>28</bold> part of mesosoma and metasoma, and wings. Scale bars: 100 μm (<bold>27</bold>), 200 μm (<bold>28</bold>).</p></caption><graphic xmlns:xlink="http://www.w3.org/1999/xlink" xlink:href="zookeys-658-039-g012.jpg" position="float" orientation="portrait" xlink:type="simple" id="oo_123491.jpg"/></fig><p>
            <italic>Wings</italic>. Fore wing with microtrichia somewhat scattered, present behind parastigma and more evenly distributed in apical 0.4, but absent just beyond apex of venation and in the middle of the hyaline oval area (Fig. <xref ref-type="fig" rid="F12">28</xref>). Hind wing with a few microtrichia on surface near wing between the usual anterior and posterior rows. Fore wing length 463, width 75, length/width 6.16, longest marginal setae 146. Hind wing length 443, width 20, longest marginal setae 103.</p><p>
            <italic>Metasoma</italic>. Ovipositor length 134, 0.79 × as long as metatibia length (168) and barely exserted beyond apex of gaster (Figs <xref ref-type="fig" rid="F13">29</xref>, <xref ref-type="fig" rid="F13">30</xref>).</p><p>
            <bold>Male</bold>. Unknown.</p><fig id="F13" position="float" orientation="portrait"><label>Figures 29–31.</label><caption><p>
          <italic><tp:taxon-name><tp:taxon-name-part taxon-name-part-type="genus">Paranaphoidea</tp:taxon-name-part> <tp:taxon-name-part taxon-name-part-type="species">occidentalis</tp:taxon-name-part></tp:taxon-name></italic> holotype <bold>29</bold> apex of mesosma + metasoma, dorsal <bold>30</bold> apex of mesosma + metasoma as seen through body <bold>31</bold> holotype slide. Scale bars: 100 μm.</p></caption><graphic xmlns:xlink="http://www.w3.org/1999/xlink" xlink:href="zookeys-658-039-g013.jpg" position="float" orientation="portrait" xlink:type="simple" id="oo_123493.jpg"/></fig><!--PageBreak--></tp:treatment-sec><tp:treatment-sec sec-type="Derivation of species name" id="SECID0E1WAG"><title>Derivation of species name.</title><p>The species is the first <italic><tp:taxon-name><tp:taxon-name-part taxon-name-part-type="genus">Allanagrus</tp:taxon-name-part></tp:taxon-name></italic> reported from Africa and is named from Latin, <italic>occidens -tis</italic> meaning west, because it is by far the most westerly occurring species known for the genus.</p><!--PageBreak--><!--PageBreak--><!--PageBreak--></tp:treatment-sec></tp:taxon-treatment>
